# Supplementary material for: A Mutant Variant of E2F4 Triggers Multifactorial Therapeutic Effects in 5xFAD Mice
Source: Mol Neurobiol. 2022 Mar 7;59(5):3016–39. doi: 10.1007/s12035-022-02764-z (PMC9016056; doi:10.1007/s12035-022-02764-z)
Supplement: Supplementary file 4 — (xlsx 145 KB) [file 12035_2022_2764_MOESM4_ESM.xlsx]

## Sheet: Differentially-expressed genes
Dipk2a
Zfp976
Adamts3
Adcy7
Adcyap1
Adi1
Agmat
Aldh1a1
Anxa2
Anxa3
Anxa5
Aox4
Arc
Arhgap25
Arid3b
Arl4d
Aspg
Atf3
Barx2
Bbs10
Bcl2l15
Bmf
Bst2
C1qa
C1qb
C1qc
C4b
Capg
Capn11
Car13
Catsperg1
Cbfa2t3
Ccdc42
Ccl6
Ccl9
Ccr6
Cd14
Cd37
Cd40
Cd48
Cd52
Cd68
Cd84
Cdhr1
Cdt1
Cfap46
Cfap54
Clec7a
Col1a1
Col5a3
Col6a4
Cox18
Cryab
Cst7
Ctla2b
Ctsd
Ctss
Ctsz
Cxcr4
Cyth4
D3Ertd751e
Dapp1
Dcstamp
Ddx4
Def6
Dnah7b
Dnah7c
Dsc3
Dusp1
Dusp4
Dusp5
Egfl6
Egr1
Egr2
Egr4
Eif2ak2
Ell3
Fam198b
Fam46c
Fcer1g
Folh1
Fos
Fosb
Fosl2
Frmd6
Frrs1
Gadd45a
Gbp4
Gbp6
Gfap
Gmfg
Gpr17
Grn
H2-Aa
H2-Ab1
H2-Bl
H2-D1
H2-K1
H2-Q7
Haao
Hddc3
Hif3a
Hist1h2bn
Hist1h4d
Hjurp
Hmga1-rs1
Hmgcs2
Hmha1
Hopx
Hs3st1
Hspa8
Hspb8
Hunk
Ifi27
Igha
Il12rb1
Il15
Il21r
Il3ra
Irgc1
Irs2
Isl1
Itgam
Itgax
Itgb2
Itgb3bp
Itgb5
Junb
Kcnh6
Kdm5d
Kdm6b
Klf4
Klhl33
Klk1b22
Lair1
Laptm5
Lars2
Lat2
Lgals3bp
Lilrb4a
Lrguk
Lrrc74b
Ly86
Lypd6b
Lyz2
Mamdc2
Manea
Map3k14
Mfi2
Mgp
Mid1
Midn
Mill2
Milr1
Mir379
Mir654
Mlf1
Mlxipl
Mpeg1
Mrln
Mybpc3
Myl12a
Mylpf
Myo1f
Myo7a
Myoc
Nab2
Ncf2
Ncf4
Ndn
Ndufs5
Neat1
Nfkbid
Nkx2-1
Nnt
Nod2
Npas4
Nr4a1
Nr4a3
Nt5dc1
Ntn5
Ntrk1
Odf4
Olfml3
Olfr1393
Osgepl1
Oxt
Pak7
Pcdh20
Per2
Pglyrp1
Pi16
Pisd
Pisd
Plscr2
Plxna4
Ppm1m
Prkd2
Prrx1
Ptpn6
Ptprc
Pvr
Rasal3
Rbp1
Rin3
Rpl22l1
Rrad
Serpina3m
Serpina3n
Sftpc
Sh3pxd2b
Sik1
Slc11a1
Slc26a7
Slc2a5
Slc37a2
Slc39a2
Slc6a20a
Slfn5
Smagp
Snca
Snhg14
Spp1
St14
Stbd1
Sub1
Syngr2
Sytl1
Tap1
Tfrc
Thbs1
Thbs4
Thsd4
Tln1
Tmem145
Tmem238
Tmem260
Tnfaip6
Tnfrsf8
Trac
Trem2
Trim12a
Trim25
Trim52
Tyrobp
Usp43
Vip
Wdfy1
Wdr27
Zfp14
Zfp40
Zfp458
Zfp772

## Sheet: Biological Processes
Category	Term	Count	%	PValue	Genes	List Total	Pop Hits	Pop Total	Fold Enrichment	Bonferroni	Benjamini	FDR
GOTERM_BP_ALL	GO:0006955~immune response	59	23.506	6.81118e-20	CD40, CD84, KDM5D, TFRC, H2-K1, TREM2, PVR, CTSS, MILR1, C4B, TNFRSF8, TRIM25, CD37, CCR6, PGLYRP1, KDM6B, GBP6, FCER1G, IL15, ANXA3, SLC11A1, TAP1, LAT2, ADCYAP1, TYROBP, IGHA, WDFY1, PRKD2, CD48, H2-D1, HIST1H2BN, C1QB, C1QA, H2-Q7, MILL2, NOD2, THBS1, CCL9, CLEC7A, CCL6, CD14, IL12RB1, GBP4, SNCA, GPR17, HSPA8, LY86, EIF2AK2, LILRB4A, H2-AA, BST2, MYLPF, PTPRC, NR4A3, PTPN6, MAP3K14, MYO1F, C1…	220	1233	18082	3.9329	2.85388e-16	1.68544e-16	1.56758e-16
GOTERM_BP_ALL	GO:0002376~immune system process	82	32.6693	8.04508e-20	CD40, CD84, ITGAM, KDM5D, H2-BL, TFRC, ITGB2, H2-K1, IRS2, TREM2, PVR, CTSS, MILR1, C4B, ITGAX, TNFRSF8, TRIM25, CD37, CCR6, PGLYRP1, JUNB, KDM6B, GBP6, FCER1G, ANXA2, IL15, ANXA3, SLC11A1, ANXA5, TAP1, FOS, CBFA2T3, MLF1, LAT2, DCSTAMP, ADCYAP1, TYROBP, IGHA, IL3RA, RBP1, WDFY1, PRKD2, CD48, H2-D1, HIST1H2BN, C1QB, C1QA, H2-Q7, MILL2, CXCR4, NOD2, RASAL3, THBS1, THBS4, CCL9, CLEC7A, CCL6, SPP1, …	220	2342	18082	2.87773	3.37089e-16	1.68544e-16	1.56758e-16
GOTERM_BP_ALL	GO:0006952~defense response	57	22.7092	7.1487e-15	CD40, CD84, ITGAM, TNFAIP6, ITGB2, H2-K1, TREM2, PVR, CTSS, C4B, ITGAX, TNFRSF8, TRIM25, CD37, CCR6, PGLYRP1, KDM6B, GBP6, FCER1G, IL15, ANXA3, SLC11A1, ANXA5, TAP1, ISL1, ADCYAP1, TYROBP, WDFY1, H2-D1, HIST1H2BN, C1QB, C1QA, LYZ2, H2-Q7, MILL2, NOD2, THBS1, CCL9, CLEC7A, CCL6, SPP1, CD14, IL12RB1, GBP4, SNCA, GPR17, LY86, EIF2AK2, SERPINA3N, H2-AA, BST2, PTPRC, PTPN6, NFKBID, MYO1F, C1QC, H2-AB1	220	1481	18082	3.16332	2.97717e-11	8.016e-12	7.45546e-12
GOTERM_BP_ALL	GO:0002682~regulation of immune system process	52	20.7171	7.65251e-15	CD40, CD84, TFRC, H2-K1, IRS2, TREM2, PVR, MILR1, C4B, CD37, CCR6, PGLYRP1, FCER1G, IL15, SLC11A1, ANXA5, TAP1, FOS, LAT2, DCSTAMP, ADCYAP1, TYROBP, RBP1, WDFY1, PRKD2, CD48, H2-D1, C1QB, C1QA, MILL2, NOD2, RASAL3, THBS1, THBS4, CLEC7A, CD14, IL12RB1, GBP4, SNCA, GPR17, HSPA8, EIF2AK2, H2-AA, BST2, PTPRC, NR4A3, PTPN6, HIST1H4D, NFKBID, MYO1F, C1QC, H2-AB1	220	1249	18082	3.42188	3.20977e-11	8.016e-12	7.45546e-12
GOTERM_BP_ALL	GO:0002443~leukocyte mediated immunity	27	10.757	4.85651e-14	C1QB, C1QA, CD84, CD40, KDM5D, TFRC, H2-K1, NOD2, PVR, C4B, MILR1, CCR6, HSPA8, FCER1G, ANXA3, SLC11A1, TAP1, LAT2, BST2, PTPRC, NR4A3, IGHA, PTPN6, H2-D1, MYO1F, C1QC, H2-AB1	220	334	18082	6.64418	2.03285e-10	4.06976e-11	3.78517e-11
GOTERM_BP_ALL	GO:0002252~immune effector process	39	15.5378	6.58303e-14	C1QB, C1QA, CD84, CD40, KDM5D, TFRC, H2-K1, MILL2, NOD2, PVR, C4B, MILR1, CLEC7A, ITGAX, TRIM25, CD37, CCR6, IL12RB1, PGLYRP1, GBP4, HSPA8, FCER1G, ANXA3, IL15, SLC11A1, ANXA5, EIF2AK2, TAP1, LAT2, BST2, PTPRC, NR4A3, TYROBP, IGHA, PTPN6, H2-D1, MYO1F, C1QC, H2-AB1	220	755	18082	4.24562	2.75854e-10	4.59715e-11	4.27568e-11
GOTERM_BP_ALL	GO:0050776~regulation of immune response	35	13.9442	1.44023e-13	C1QB, C1QA, CD84, CD40, TFRC, H2-K1, MILL2, NOD2, PVR, C4B, CLEC7A, CD37, CCR6, CD14, IL12RB1, PGLYRP1, GPR17, HSPA8, FCER1G, IL15, SLC11A1, TAP1, LAT2, BST2, ADCYAP1, PTPRC, NR4A3, WDFY1, PTPN6, CD48, PRKD2, H2-D1, MYO1F, C1QC, H2-AB1	220	620	18082	4.63981	6.03343e-10	8.62078e-11	8.01794e-11
GOTERM_BP_ALL	GO:0006950~response to stress	88	35.0598	2.68022e-12	CD40, CD84, ITGAM, TNFAIP6, ITGB2, H2-K1, TREM2, OXT, HIF3A, PVR, HDDC3, CTSS, C4B, ITGAX, TNFRSF8, TRIM25, CD37, CCR6, PGLYRP1, KDM6B, GBP6, FCER1G, ANXA2, IL15, DUSP1, ANXA3, SLC11A1, ANXA5, ZFP976, TAP1, FOS, ISL1, MID1, CBFA2T3, NPAS4, ADCYAP1, HMGA1-RS1, TYROBP, ALDH1A1, WDFY1, PRKD2, TLN1, CRYAB, ATF3, H2-D1, HIST1H2BN, C1QB, C1QA, LYZ2, H2-Q7, MILL2, CXCR4, NOD2, THBS1, THBS4, CCL9, CLEC7A…	220	3518	18082	2.05594	1.123e-08	1.40377e-09	1.3056e-09
GOTERM_BP_ALL	GO:0002684~positive regulation of immune system process	37	14.741	4.45313e-12	C1QB, C1QA, CD84, CD40, TFRC, H2-K1, MILL2, IRS2, TREM2, NOD2, RASAL3, THBS1, PVR, THBS4, C4B, CLEC7A, CD37, CCR6, CD14, IL12RB1, HSPA8, FCER1G, IL15, SLC11A1, TAP1, FOS, H2-AA, LAT2, DCSTAMP, PTPRC, NR4A3, WDFY1, PTPN6, PRKD2, H2-D1, C1QC, H2-AB1	220	782	18082	3.88883	1.86585e-08	2.07318e-09	1.9282e-09
GOTERM_BP_ALL	GO:0009605~response to external stimulus	67	26.6932	7.2032e-12	CD40, CD84, ITGAM, TFRC, TNFAIP6, NCF2, ITGB2, H2-K1, TREM2, OXT, HDDC3, CTSS, ITGAX, TNFRSF8, TRIM25, CD37, CCR6, PGLYRP1, JUNB, GBP6, FCER1G, ANXA2, IL15, ANXA3, SLC11A1, ANXA5, FOS, ISL1, ADCYAP1, PLSCR2, RBP1, SIK1, PRKD2, ATF3, HIST1H2BN, LYZ2, MILL2, CXCR4, NOD2, THBS1, THBS4, CCL9, CLEC7A, CCL6, SPP1, NKX2-1, CD14, IL12RB1, PLXNA4, GBP4, SNCA, NTRK1, GPR17, EGR2, GADD45A, LY86, EIF2AK2, KL…	220	2301	18082	2.39322	3.01816e-08	3.01814e-09	2.80709e-09
GOTERM_BP_ALL	GO:0002250~adaptive immune response	26	10.3586	1.20386e-11	C1QB, C1QA, CD84, CD40, KDM5D, TFRC, H2-K1, NOD2, PVR, CTSS, C4B, CCR6, IL12RB1, HSPA8, FCER1G, SLC11A1, TAP1, LILRB4A, LAT2, PTPRC, IGHA, PTPN6, PRKD2, H2-D1, C1QC, H2-AB1	220	391	18082	5.46538	5.04417e-08	4.58563e-09	4.26496e-09
GOTERM_BP_ALL	GO:0045321~leukocyte activation	36	14.3426	3.77862e-11	CD84, CD40, ITGAM, TFRC, ITGB2, MILL2, CXCR4, IRS2, NOD2, RASAL3, THBS1, MILR1, CLEC7A, ITGAX, CD37, CCR6, IL12RB1, PGLYRP1, SNCA, NTRK1, EGR1, FCER1G, ANXA3, IL15, SLC11A1, H2-AA, LAT2, DCSTAMP, PTPRC, NR4A3, TYROBP, PTPN6, CD48, NFKBID, MYO1F, H2-AB1	220	800	18082	3.69859	1.58324e-07	1.31937e-08	1.22711e-08
GOTERM_BP_ALL	GO:0010033~response to organic substance	75	29.8805	2.13952e-10	CD40, ITGB5, NCF2, ITGB2, IRS2, TREM2, OXT, SLC2A5, CTSS, TMEM145, ADAMTS3, TNFRSF8, TRIM25, JUNB, GBP6, FCER1G, ANXA2, IL15, DUSP1, ANXA3, SLC11A1, ANXA5, FOS, ISL1, NPAS4, DCSTAMP, ADCYAP1, IFI27, PLSCR2, ALDH1A1, IL3RA, RBP1, SIK1, PRKD2, CRYAB, ATF3, GRN, H2-Q7, MILL2, CXCR4, NOD2, THBS1, ADCY7, THBS4, MIR379, CCL9, CLEC7A, CCL6, SPP1, NKX2-1, NDN, CD14, IL12RB1, GBP4, SNCA, NTRK1, EGR1, EGR2…	220	2972	18082	2.07413	8.9646e-07	6.89585e-08	6.41363e-08
GOTERM_BP_ALL	GO:0045087~innate immune response	31	12.3506	2.41834e-10	HIST1H2BN, C1QB, C1QA, CD84, H2-Q7, TREM2, NOD2, PVR, C4B, CCL9, CLEC7A, CCL6, TRIM25, CD14, IL12RB1, PGLYRP1, GBP4, SNCA, GBP6, FCER1G, SLC11A1, LY86, EIF2AK2, TAP1, H2-AA, BST2, TYROBP, WDFY1, PTPN6, C1QC, H2-AB1	220	643	18082	3.96255	1.01328e-06	7.23775e-08	6.73163e-08
GOTERM_BP_ALL	GO:0048584~positive regulation of response to stimulus	55	21.9124	4.27083e-10	CD40, CD84, TFRC, H2-K1, TREM2, PVR, CTSS, C4B, ADAMTS3, TRIM25, CCR6, FCER1G, MYOC, IL15, SLC11A1, ISL1, MID1, LAT2, ADCYAP1, HMGA1-RS1, ARC, WDFY1, PRKD2, ATF3, H2-D1, C1QB, C1QA, MILL2, CXCR4, NOD2, THBS1, THBS4, CCL9, CLEC7A, CCL6, BMF, CD14, IL12RB1, SNCA, NTRK1, GPR17, HSPA8, PRRX1, GADD45A, LY86, EIF2AK2, HOPX, COL1A1, BST2, PTPRC, NR4A3, PTPN6, MAP3K14, C1QC, H2-AB1	220	1834	18082	2.46483	1.78948e-06	1.12594e-07	1.04721e-07
GOTERM_BP_ALL	GO:0002449~lymphocyte mediated immunity	20	7.96813	4.29954e-10	C1QB, C1QA, HSPA8, CD40, FCER1G, KDM5D, TFRC, SLC11A1, H2-K1, TAP1, NOD2, PVR, C4B, PTPRC, IGHA, PTPN6, CCR6, H2-D1, C1QC, H2-AB1	220	260	18082	6.32238	1.80151e-06	1.12594e-07	1.04721e-07
GOTERM_BP_ALL	GO:0001775~cell activation	37	14.741	5.05452e-10	CD84, CD40, ITGAM, TFRC, ITGB2, MILL2, CXCR4, IRS2, NOD2, RASAL3, THBS1, MILR1, CLEC7A, ITGAX, CD37, CCR6, IL12RB1, PGLYRP1, SNCA, NTRK1, EGR1, FCER1G, ANXA3, IL15, SLC11A1, H2-AA, LAT2, DCSTAMP, PTPRC, NR4A3, TYROBP, PTPN6, CD48, TLN1, NFKBID, MYO1F, H2-AB1	220	926	18082	3.28409	2.11784e-06	1.24579e-07	1.15867e-07
GOTERM_BP_ALL	GO:0002460~adaptive immune response based on somatic recombination of immune receptors built from immunoglobulin superfamily domains	20	7.96813	9.75252e-10	C1QB, C1QA, HSPA8, CD40, FCER1G, KDM5D, TFRC, SLC11A1, H2-K1, NOD2, PVR, C4B, PTPRC, IGHA, PTPN6, CCR6, IL12RB1, H2-D1, C1QC, H2-AB1	220	273	18082	6.02131	4.0863e-06	2.27017e-07	2.11142e-07
GOTERM_BP_ALL	GO:0048583~regulation of response to stimulus	78	31.0757	2.45992e-09	CD40, CD84, TFRC, TNFAIP6, H2-K1, TREM2, PVR, CTSS, C4B, ADAMTS3, TRIM25, CD37, CCR6, PGLYRP1, DUSP4, FCER1G, MYOC, ANXA2, IL15, DUSP1, SLC11A1, ANXA5, TAP1, ISL1, MID1, LAT2, ADCYAP1, HMGA1-RS1, ARC, WDFY1, PRKD2, CD48, ATF3, H2-D1, C1QB, C1QA, MILL2, CXCR4, NOD2, RASAL3, THBS1, THBS4, CCL9, CYTH4, CLEC7A, CCL6, SPP1, NKX2-1, PAK7, BMF, CD14, IL12RB1, PLXNA4, GBP4, SNCA, NTRK1, GPR17, EGR1, HSPA…	220	3327	18082	1.92693	1.0307e-05	5.42476e-07	5.04542e-07
GOTERM_BP_ALL	GO:0019882~antigen processing and presentation	15	5.9761	3.39454e-09	FCER1G, KDM5D, H2-BL, SLC11A1, H2-Q7, H2-K1, TAP1, MILL2, TREM2, NOD2, THBS1, H2-AA, CTSS, H2-D1, H2-AB1	220	148	18082	8.33016	1.4223e-05	7.1043e-07	6.60751e-07
GOTERM_BP_ALL	GO:0050778~positive regulation of immune response	25	9.96016	3.56063e-09	C1QB, C1QA, CD40, TFRC, H2-K1, MILL2, NOD2, PVR, C4B, CLEC7A, CD14, IL12RB1, HSPA8, FCER1G, IL15, SLC11A1, LAT2, PTPRC, NR4A3, WDFY1, PTPN6, PRKD2, H2-D1, C1QC, H2-AB1	220	474	18082	4.33496	1.49189e-05	7.1043e-07	6.60751e-07
GOTERM_BP_ALL	GO:0002819~regulation of adaptive immune response	15	5.9761	7.31565e-09	HSPA8, CD40, FCER1G, TFRC, SLC11A1, H2-K1, NOD2, PVR, PTPRC, PTPN6, CD48, CCR6, IL12RB1, H2-D1, H2-AB1	220	157	18082	7.85263	3.06521e-05	1.3933e-06	1.29587e-06
GOTERM_BP_ALL	GO:0033993~response to lipid	36	14.3426	1.08937e-08	GRN, CD40, NCF2, MILL2, TREM2, OXT, NOD2, THBS1, SPP1, NKX2-1, TRIM25, TNFRSF8, CD14, JUNB, SNCA, GBP6, ANXA3, IL15, DUSP1, SLC11A1, LY86, EIF2AK2, FOS, KLF4, ISL1, FOSL2, NPAS4, COL1A1, NR4A1, ADCYAP1, NR4A3, IFI27, PLSCR2, RBP1, FOSB, CRYAB	220	991	18082	2.98574	4.56436e-05	1.98455e-06	1.84577e-06
GOTERM_BP_ALL	GO:0048518~positive regulation of biological process	104	41.4343	2.21529e-08	CD84, TFRC, NCF2, GMFG, H2-K1, IRS2, PVR, C4B, TNFRSF8, TRIM25, JUNB, SLC11A1, TAP1, ISL1, MID1, NPAS4, ADCYAP1, ARC, FOLH1, WDFY1, PRKD2, H2-D1, ATF3, MFI2, RASAL3, CLEC7A, NKX2-1, NDN, BMF, CD14, EGR1, HSPA8, GPR17, EGR2, EGR4, GADD45A, LY86, EIF2AK2, ELL3, HOPX, FOSL2, GFAP, COL1A1, BST2, NR4A1, MLXIPL, PTPRC, NR4A3, MAP3K14, HIST1H4D, NFKBID, H2-AB1, CD40, TNFAIP6, ITGB2, TREM2, OXT, HIF3A, C…	220	5311	18082	1.60946	9.28164e-05	3.86753e-06	3.59708e-06
GOTERM_BP_ALL	GO:0002822~regulation of adaptive immune response based on somatic recombination of immune receptors built from immunoglobulin superfamily domains	14	5.57769	2.39196e-08	HSPA8, CD40, FCER1G, TFRC, SLC11A1, H2-K1, NOD2, PVR, PTPRC, PTPN6, CCR6, IL12RB1, H2-D1, H2-AB1	220	145	18082	7.93567	0.000100218	4.00893e-06	3.72859e-06
GOTERM_BP_ALL	GO:0002824~positive regulation of adaptive immune response based on somatic recombination of immune receptors built from immunoglobulin superfamily domains	12	4.78088	2.55633e-08	HSPA8, CD40, PTPRC, FCER1G, TFRC, SLC11A1, H2-K1, NOD2, IL12RB1, PVR, H2-D1, H2-AB1	220	97	18082	10.1679	0.000107105	4.11963e-06	3.83155e-06
GOTERM_BP_ALL	GO:0002697~regulation of immune effector process	22	8.76494	4.63158e-08	HSPA8, CD84, CD40, FCER1G, TFRC, IL15, ANXA5, H2-K1, TAP1, MILL2, NOD2, PVR, BST2, PTPRC, NR4A3, PTPN6, CD37, CCR6, IL12RB1, PGLYRP1, GBP4, H2-D1	220	421	18082	4.29501	0.000194044	7.18753e-06	6.68492e-06
GOTERM_BP_ALL	GO:0002821~positive regulation of adaptive immune response	12	4.78088	4.81067e-08	HSPA8, CD40, PTPRC, FCER1G, TFRC, SLC11A1, H2-K1, NOD2, IL12RB1, PVR, H2-D1, H2-AB1	220	103	18082	9.57564	0.000201547	7.19882e-06	6.69542e-06
GOTERM_BP_ALL	GO:0034097~response to cytokine	28	11.1554	5.04608e-08	H2-Q7, CXCR4, TREM2, THBS1, CCL9, CCL6, CD14, IL12RB1, JUNB, GBP4, SNCA, GBP6, EGR1, SLC11A1, EIF2AK2, SERPINA3M, FOS, SERPINA3N, KLF4, H2-AA, COL1A1, BST2, DCSTAMP, PTPRC, IFI27, IL3RA, PTPN6, H2-AB1	220	674	18082	3.41446	0.000211408	7.29071e-06	6.78088e-06
GOTERM_BP_ALL	GO:0034341~response to interferon-gamma	12	4.78088	6.49558e-08	GBP6, BST2, CCL9, CCL6, SLC11A1, H2-Q7, PTPN6, IL12RB1, H2-AA, GBP4, H2-AB1, SNCA	220	106	18082	9.30463	0.000272128	9.07216e-06	8.43776e-06
GOTERM_BP_ALL	GO:1901700~response to oxygen-containing compound	47	18.7251	8.78609e-08	GRN, CD40, NCF2, MILL2, IRS2, TREM2, OXT, NOD2, SLC2A5, THBS1, ADCY7, MIR379, SPP1, NKX2-1, TRIM25, TNFRSF8, CD14, JUNB, SNCA, KDM6B, GBP6, NTRK1, EGR1, EGR2, IL15, DUSP1, SLC11A1, ANXA5, LY86, EIF2AK2, SERPINA3M, FOS, SERPINA3N, KLF4, FOSL2, NPAS4, COL1A1, NR4A1, MLXIPL, ADCYAP1, NR4A3, IFI27, PLSCR2, ALDH1A1, FOSB, PTPN6, CRYAB	220	1670	18082	2.31316	0.000368069	1.18754e-05	1.1045e-05
GOTERM_BP_ALL	GO:0016064~immunoglobulin mediated immune response	13	5.17928	9.99964e-08	C1QB, C1QA, CD40, FCER1G, TFRC, NOD2, C4B, PTPRC, IGHA, PTPN6, CCR6, C1QC, H2-AB1	220	136	18082	7.85648	0.000418897	1.27527e-05	1.1861e-05
GOTERM_BP_ALL	GO:0009607~response to biotic stimulus	36	14.3426	1.00709e-07	HIST1H2BN, CD84, CD40, NCF2, LYZ2, H2-K1, MILL2, TREM2, OXT, NOD2, PVR, CLEC7A, ITGAX, NKX2-1, TRIM25, TNFRSF8, CD37, CD14, IL12RB1, PGLYRP1, JUNB, GBP4, SNCA, GBP6, FCER1G, ANXA3, IL15, SLC11A1, ANXA5, LY86, EIF2AK2, FOS, BST2, PTPRC, PLSCR2, MYO1F	220	1084	18082	2.72959	0.00042188	1.27527e-05	1.1861e-05
GOTERM_BP_ALL	GO:0002274~myeloid leukocyte activation	14	5.57769	1.03483e-07	CD84, FCER1G, ANXA3, SLC11A1, THBS1, LAT2, MILR1, DCSTAMP, TYROBP, NR4A3, CD37, CD48, MYO1F, SNCA	220	164	18082	7.0163	0.000433499	1.27527e-05	1.1861e-05
GOTERM_BP_ALL	GO:0006954~inflammatory response	26	10.3586	1.17384e-07	CD40, ITGAM, TNFAIP6, ITGB2, NOD2, THBS1, CTSS, C4B, CCL9, CLEC7A, CCL6, SPP1, TNFRSF8, CCR6, CD14, PGLYRP1, KDM6B, GPR17, FCER1G, IL15, SLC11A1, LY86, SERPINA3N, ISL1, ADCYAP1, NFKBID	220	613	18082	3.48607	0.000491718	1.36774e-05	1.27209e-05
GOTERM_BP_ALL	GO:0019724~B cell mediated immunity	13	5.17928	1.17514e-07	C1QB, C1QA, CD40, FCER1G, TFRC, NOD2, C4B, PTPRC, IGHA, PTPN6, CCR6, C1QC, H2-AB1	220	138	18082	7.74262	0.000492264	1.36774e-05	1.27209e-05
GOTERM_BP_ALL	GO:0071310~cellular response to organic substance	54	21.5139	1.33422e-07	CD40, ITGB5, NCF2, ITGB2, IRS2, TREM2, SLC2A5, CTSS, ADAMTS3, JUNB, GBP6, FCER1G, IL15, DUSP1, ANXA5, FOS, ISL1, NPAS4, DCSTAMP, ADCYAP1, PLSCR2, IL3RA, SIK1, PRKD2, ATF3, H2-Q7, CXCR4, NOD2, THBS1, ADCY7, MIR379, CCL9, CCL6, NKX2-1, NDN, CD14, IL12RB1, GBP4, SNCA, NTRK1, EGR1, EGR2, LY86, EIF2AK2, KLF4, COL1A1, NR4A1, MLXIPL, PTPRC, NR4A3, FOSB, PTPN6, CD68, H2-AB1	220	2103	18082	2.11047	0.00055888	1.49891e-05	1.3941e-05
GOTERM_BP_ALL	GO:0048002~antigen processing and presentation of peptide antigen	11	4.38247	1.3594e-07	H2-BL, FCER1G, SLC11A1, H2-Q7, H2-K1, TAP1, TREM2, H2-AA, CTSS, H2-D1, H2-AB1	220	90	18082	10.0456	0.000569425	1.49891e-05	1.3941e-05
GOTERM_BP_ALL	GO:0070887~cellular response to chemical stimulus	62	24.7012	1.6054e-07	CD40, ITGAM, TFRC, ITGB5, NCF2, ITGB2, IRS2, TREM2, SLC2A5, CTSS, ADAMTS3, CCR6, JUNB, KDM6B, GBP6, FCER1G, ANXA2, IL15, DUSP1, ANXA5, FOS, ISL1, NPAS4, DCSTAMP, ADCYAP1, PLSCR2, IL3RA, SIK1, PRKD2, ATF3, H2-Q7, CXCR4, NOD2, THBS1, ADCY7, THBS4, MIR379, CCL9, CCL6, SPP1, NKX2-1, NDN, CD14, IL12RB1, PLXNA4, GBP4, SNCA, NTRK1, EGR1, EGR2, LY86, EIF2AK2, KLF4, COL1A1, NR4A1, MLXIPL, PTPRC, NR4A3, FO…	220	2607	18082	1.95467	0.000672435	1.72477e-05	1.60416e-05
GOTERM_BP_ALL	GO:0022610~biological adhesion	44	17.5299	4.58645e-07	LGALS3BP, CD84, ITGAM, TFRC, ITGB5, TNFAIP6, MFI2, ITGB2, MILL2, CXCR4, CAPG, RASAL3, THBS1, PVR, THBS4, SPP1, ITGAX, CCR6, IL12RB1, MYBPC3, GBP6, EGR1, EGFL6, FCER1G, MYOC, IL15, PCDH20, SLC11A1, KLF4, H2-AA, COL1A1, PTPRC, NR4A3, COL5A3, CDHR1, COL6A4, PTPN6, CD48, PRKD2, TLN1, NFKBID, MYO1F, DSC3, H2-AB1	220	1595	18082	2.26734	0.00191988	4.80431e-05	4.46835e-05
GOTERM_BP_ALL	GO:0032101~regulation of response to external stimulus	28	11.1554	6.96962e-07	CD84, TNFAIP6, MILL2, CXCR4, NOD2, THBS1, THBS4, CTSS, CCL9, CCL6, SPP1, CD37, CCR6, IL12RB1, PGLYRP1, GBP4, PLXNA4, GPR17, FCER1G, ANXA2, IL15, ANXA5, LY86, KLF4, ISL1, HOPX, ADCYAP1, PRKD2	220	769	18082	2.99265	0.00291601	7.12261e-05	6.62454e-05
GOTERM_BP_ALL	GO:0002521~leukocyte differentiation	23	9.16335	8.19666e-07	NTRK1, EGR1, FCER1G, ITGAM, ANXA2, TFRC, IL15, TREM2, FOS, CBFA2T3, H2-AA, DCSTAMP, PTPRC, TYROBP, RBP1, IL3RA, PTPN6, CCR6, PGLYRP1, NFKBID, JUNB, C1QC, H2-AB1	220	544	18082	3.47498	0.00342851	8.17714e-05	7.60533e-05
GOTERM_BP_ALL	GO:0043207~response to external biotic stimulus	33	13.1474	8.52338e-07	HIST1H2BN, CD40, NCF2, LYZ2, H2-K1, MILL2, TREM2, OXT, NOD2, CLEC7A, ITGAX, NKX2-1, TRIM25, TNFRSF8, CD37, CD14, IL12RB1, PGLYRP1, JUNB, SNCA, GBP6, FCER1G, ANXA3, IL15, SLC11A1, ANXA5, LY86, EIF2AK2, FOS, BST2, PTPRC, PLSCR2, MYO1F	220	1028	18082	2.63842	0.00356493	8.30534e-05	7.72456e-05
GOTERM_BP_ALL	GO:0080134~regulation of response to stress	36	14.3426	9.33669e-07	TNFAIP6, MILL2, CXCR4, NOD2, THBS1, PVR, CTSS, CCL9, CLEC7A, CCL6, SPP1, CD37, CD14, IL12RB1, PGLYRP1, GBP4, GPR17, FCER1G, ANXA2, PRRX1, GADD45A, IL15, ANXA5, EIF2AK2, TAP1, KLF4, ISL1, MID1, HOPX, ELL3, ADCYAP1, HMGA1-RS1, NR4A3, WDFY1, PTPN6, MYO1F	220	1191	18082	2.48436	0.00390443	8.89107e-05	8.26933e-05
GOTERM_BP_ALL	GO:0007155~cell adhesion	43	17.1315	9.77817e-07	LGALS3BP, CD84, ITGAM, TFRC, ITGB5, TNFAIP6, MFI2, ITGB2, MILL2, CXCR4, CAPG, RASAL3, THBS1, PVR, THBS4, SPP1, ITGAX, CCR6, IL12RB1, MYBPC3, EGR1, EGFL6, FCER1G, MYOC, IL15, PCDH20, SLC11A1, KLF4, H2-AA, COL1A1, PTPRC, NR4A3, COL5A3, CDHR1, COL6A4, PTPN6, CD48, PRKD2, TLN1, NFKBID, MYO1F, DSC3, H2-AB1	220	1583	18082	2.2326	0.00408867	9.10456e-05	8.46789e-05
GOTERM_BP_ALL	GO:0042221~response to chemical	82	32.6693	1.00446e-06	CD40, ITGAM, TFRC, ITGB5, NCF2, ITGB2, IRS2, TREM2, OXT, SLC2A5, CTSS, TMEM145, ADAMTS3, TNFRSF8, TRIM25, CCR6, JUNB, KDM6B, GBP6, FCER1G, ANXA2, IL15, DUSP1, ANXA3, SLC11A1, ANXA5, FOS, ISL1, NPAS4, DCSTAMP, ADCYAP1, IFI27, PLSCR2, ALDH1A1, IL3RA, RBP1, SIK1, PRKD2, CRYAB, ATF3, C1QA, GRN, HAAO, H2-Q7, MILL2, CXCR4, NOD2, THBS1, ADCY7, THBS4, MIR379, CCL9, CLEC7A, CCL6, SPP1, NKX2-1, NDN, CD14, …	220	4096	18082	1.64542	0.00419984	9.14931e-05	8.50951e-05
GOTERM_BP_ALL	GO:0002366~leukocyte activation involved in immune response	15	5.9761	1.56758e-06	CD84, CD40, FCER1G, TFRC, ANXA3, SLC11A1, LAT2, MILR1, PTPRC, TYROBP, NR4A3, CLEC7A, CCR6, PGLYRP1, MYO1F	220	242	18082	5.09448	0.00654666	0.000137024	0.000127442
GOTERM_BP_ALL	GO:0002694~regulation of leukocyte activation	21	8.36653	1.56972e-06	CD84, CD40, FCER1G, TFRC, IL15, IRS2, NOD2, RASAL3, THBS1, H2-AA, MILR1, PTPRC, NR4A3, PTPN6, CD37, CCR6, IL12RB1, PGLYRP1, NFKBID, SNCA, H2-AB1	220	478	18082	3.6109	0.00655556	0.000137024	0.000127442
GOTERM_BP_ALL	GO:0002263~cell activation involved in immune response	15	5.9761	1.72904e-06	CD84, CD40, FCER1G, TFRC, ANXA3, SLC11A1, LAT2, MILR1, PTPRC, TYROBP, NR4A3, CLEC7A, CCR6, PGLYRP1, MYO1F	220	244	18082	5.05272	0.00721851	0.000147851	0.000137512
GOTERM_BP_ALL	GO:0002455~humoral immune response mediated by circulating immunoglobulin	9	3.58566	2.01808e-06	C1QB, C4B, C1QA, PTPRC, IGHA, PTPN6, NOD2, H2-AB1, C1QC	220	70	18082	10.5674	0.00842013	0.000169116	0.00015729
GOTERM_BP_ALL	GO:0002683~negative regulation of immune system process	19	7.56972	2.23022e-06	GPR17, CD84, FCER1G, TAP1, MILL2, NOD2, THBS1, H2-AA, BST2, MILR1, ADCYAP1, PTPRC, PTPN6, CD37, PGLYRP1, NFKBID, HIST1H4D, C1QC, H2-AB1	220	404	18082	3.86541	0.00930112	0.000183228	0.000170415
GOTERM_BP_ALL	GO:0051707~response to other organism	32	12.749	2.44951e-06	HIST1H2BN, CD40, NCF2, LYZ2, H2-K1, MILL2, TREM2, NOD2, CLEC7A, ITGAX, NKX2-1, TRIM25, TNFRSF8, CD37, CD14, IL12RB1, PGLYRP1, JUNB, SNCA, GBP6, FCER1G, ANXA3, IL15, SLC11A1, ANXA5, LY86, EIF2AK2, FOS, BST2, PTPRC, PLSCR2, MYO1F	220	1027	18082	2.56096	0.010211	0.000197374	0.000183572
GOTERM_BP_ALL	GO:0002703~regulation of leukocyte mediated immunity	13	5.17928	2.89154e-06	HSPA8, CD84, CD40, FCER1G, TFRC, H2-K1, TAP1, NOD2, PVR, BST2, PTPRC, PTPN6, H2-D1	220	186	18082	5.74453	0.0120425	0.000224362	0.000208673
GOTERM_BP_ALL	GO:0042098~T cell proliferation	13	5.17928	2.89154e-06	ITGAM, TFRC, IL15, SLC11A1, ITGB2, CXCR4, RASAL3, H2-AA, PTPRC, ITGAX, PTPN6, IL12RB1, H2-AB1	220	186	18082	5.74453	0.0120425	0.000224362	0.000208673
GOTERM_BP_ALL	GO:0046649~lymphocyte activation	25	9.96016	2.98618e-06	CD40, ITGAM, TFRC, ITGB2, MILL2, CXCR4, IRS2, NOD2, RASAL3, ITGAX, CCR6, IL12RB1, PGLYRP1, NTRK1, EGR1, FCER1G, IL15, SLC11A1, H2-AA, LAT2, PTPRC, PTPN6, CD48, NFKBID, H2-AB1	220	683	18082	3.00845	0.0124342	0.000227493	0.000211584
GOTERM_BP_ALL	GO:0007159~leukocyte cell-cell adhesion	21	8.36653	4.07926e-06	EGR1, FCER1G, ITGAM, TFRC, IL15, SLC11A1, ITGB2, MILL2, CXCR4, RASAL3, KLF4, H2-AA, PTPRC, NR4A3, ITGAX, PTPN6, CD48, CCR6, IL12RB1, NFKBID, H2-AB1	220	509	18082	3.39098	0.0169469	0.000305216	0.000283873
GOTERM_BP_ALL	GO:0098602~single organism cell adhesion	27	10.757	4.2738e-06	ITGAM, TFRC, ITGB5, MFI2, ITGB2, MILL2, CXCR4, RASAL3, PVR, THBS4, ITGAX, CCR6, IL12RB1, EGR1, FCER1G, MYOC, IL15, SLC11A1, KLF4, H2-AA, PTPRC, NR4A3, PTPN6, CD48, TLN1, NFKBID, H2-AB1	220	796	18082	2.78788	0.0177479	0.000310828	0.000289093
GOTERM_BP_ALL	GO:0002478~antigen processing and presentation of exogenous peptide antigen	8	3.18725	4.30264e-06	FCER1G, H2-Q7, H2-K1, TAP1, H2-AA, CTSS, H2-D1, H2-AB1	220	55	18082	11.955	0.0178665	0.000310828	0.000289093
GOTERM_BP_ALL	GO:0031347~regulation of defense response	23	9.16335	4.38235e-06	GPR17, FCER1G, TNFAIP6, IL15, ANXA5, TAP1, MILL2, NOD2, ISL1, PVR, CTSS, ADCYAP1, CCL9, CLEC7A, CCL6, WDFY1, PTPN6, CD37, CD14, IL12RB1, PGLYRP1, GBP4, MYO1F	220	603	18082	3.13498	0.0181945	0.000311221	0.000289458
GOTERM_BP_ALL	GO:0050865~regulation of cell activation	21	8.36653	5.00458e-06	CD84, CD40, FCER1G, TFRC, IL15, IRS2, NOD2, RASAL3, THBS1, H2-AA, MILR1, PTPRC, NR4A3, PTPN6, CD37, CCR6, IL12RB1, PGLYRP1, NFKBID, SNCA, H2-AB1	220	516	18082	3.34498	0.0207509	0.00034876	0.000324372
GOTERM_BP_ALL	GO:0070486~leukocyte aggregation	20	7.96813	5.07741e-06	EGR1, FCER1G, ITGAM, TFRC, IL15, SLC11A1, ITGB2, MILL2, CXCR4, RASAL3, H2-AA, PTPRC, NR4A3, ITGAX, PTPN6, CD48, CCR6, IL12RB1, NFKBID, H2-AB1	220	472	18082	3.48267	0.0210497	0.00034876	0.000324372
GOTERM_BP_ALL	GO:0048522~positive regulation of cellular process	89	35.4582	7.49345e-06	CD40, CD84, TFRC, TNFAIP6, NCF2, GMFG, ITGB2, IRS2, TREM2, OXT, HIF3A, CTSS, ADAMTS3, SH3PXD2B, ITGAX, TNFRSF8, TRIM25, CCR6, JUNB, KDM6B, FCER1G, MYOC, ANXA2, IL15, DUSP1, ANXA3, SLC11A1, ANXA5, FOS, ISL1, MID1, CBFA2T3, NPAS4, DCSTAMP, ADCYAP1, HMGA1-RS1, ARC, FOLH1, ALDH1A1, WDFY1, PRKD2, ATF3, GRN, MFI2, CXCR4, NOD2, RASAL3, THBS1, BARX2, ADCY7, THBS4, CCL9, CCL6, NKX2-1, NDN, BMF, CD14, IL12…	220	4808	18082	1.52142	0.0309099	0.000506412	0.000471
GOTERM_BP_ALL	GO:0002706~regulation of lymphocyte mediated immunity	11	4.38247	9.13497e-06	HSPA8, CD40, PTPRC, FCER1G, TFRC, H2-K1, TAP1, PTPN6, NOD2, PVR, H2-D1	220	142	18082	6.3669	0.0375524	0.000607548	0.000565063
GOTERM_BP_ALL	GO:0019884~antigen processing and presentation of exogenous antigen	8	3.18725	9.70548e-06	FCER1G, H2-Q7, H2-K1, TAP1, H2-AA, CTSS, H2-D1, H2-AB1	220	62	18082	10.6053	0.0398504	0.000635406	0.000590973
GOTERM_BP_ALL	GO:0050896~response to stimulus	141	56.1753	9.95924e-06	CD84, TFRC, NCF2, H2-K1, IRS2, PVR, HDDC3, MILR1, C4B, TMEM145, TNFRSF8, TRIM25, PGLYRP1, JUNB, GBP6, SLC11A1, ZFP976, HMHA1, TAP1, ISL1, MID1, NPAS4, ADCYAP1, ARC, TYROBP, IFI27, SUB1, RBP1, WDFY1, SIK1, PRKD2, RIN3, TLN1, H2-D1, ATF3, OLFR1393, RRAD, LYZ2, RASAL3, CLEC7A, NKX2-1, NDN, BMF, CD14, PLXNA4, EGR1, HSPA8, GPR17, EGR2, GADD45A, LY86, EIF2AK2, SERPINA3M, SERPINA3N, ARHGAP25, ELL3, HOPX…	220	8942	18082	1.29601	0.0408707	0.000641988	0.000597095
GOTERM_BP_ALL	GO:0016337~single organismal cell-cell adhesion	25	9.96016	1.10385e-05	ITGAM, TFRC, ITGB5, ITGB2, MILL2, CXCR4, RASAL3, PVR, THBS4, ITGAX, CCR6, IL12RB1, EGR1, FCER1G, IL15, SLC11A1, KLF4, H2-AA, PTPRC, NR4A3, PTPN6, CD48, TLN1, NFKBID, H2-AB1	220	738	18082	2.78424	0.0451983	0.000700778	0.000651774
GOTERM_BP_ALL	GO:0044707~single-multicellular organism process	106	42.2311	1.39215e-05	CD84, TFRC, NAB2, H2-K1, IRS2, TNFRSF8, PGLYRP1, JUNB, SLC11A1, MYO7A, ISL1, NPAS4, ADCYAP1, ARC, TYROBP, RBP1, SIK1, PRKD2, TLN1, H2-D1, ATF3, DSC3, DDX4, NKX2-1, NDN, CD14, PLXNA4, EGR1, EGR2, ST14, ODF4, EIF2AK2, ELL3, HOPX, FOSL2, GFAP, COL1A1, BST2, MYLPF, NR4A1, PTPRC, NR4A3, SLC26A7, HIST1H4D, NFKBID, H2-AB1, CD40, ITGAM, ITGB5, ITGB2, CTSZ, TREM2, OXT, HIF3A, CTSS, ADAMTS3, SH3PXD2B, CCR6…	220	6161	18082	1.41409	0.0566627	0.000870612	0.000809731
GOTERM_BP_ALL	GO:0042110~T cell activation	19	7.56972	1.49057e-05	EGR1, FCER1G, ITGAM, TFRC, IL15, SLC11A1, ITGB2, MILL2, CXCR4, RASAL3, H2-AA, PTPRC, ITGAX, PTPN6, CD48, CCR6, IL12RB1, NFKBID, H2-AB1	220	464	18082	3.36558	0.0605448	0.000905141	0.000841846
GOTERM_BP_ALL	GO:0070489~T cell aggregation	19	7.56972	1.49057e-05	EGR1, FCER1G, ITGAM, TFRC, IL15, SLC11A1, ITGB2, MILL2, CXCR4, RASAL3, H2-AA, PTPRC, ITGAX, PTPN6, CD48, CCR6, IL12RB1, NFKBID, H2-AB1	220	464	18082	3.36558	0.0605448	0.000905141	0.000841846
GOTERM_BP_ALL	GO:0071593~lymphocyte aggregation	19	7.56972	1.53959e-05	EGR1, FCER1G, ITGAM, TFRC, IL15, SLC11A1, ITGB2, MILL2, CXCR4, RASAL3, H2-AA, PTPRC, ITGAX, PTPN6, CD48, CCR6, IL12RB1, NFKBID, H2-AB1	220	465	18082	3.35834	0.0624726	0.000918063	0.000853864
GOTERM_BP_ALL	GO:0002699~positive regulation of immune effector process	12	4.78088	1.55567e-05	HSPA8, CD40, CD84, PTPRC, NR4A3, FCER1G, TFRC, H2-K1, CD37, NOD2, PVR, H2-D1	220	184	18082	5.36028	0.063104	0.000918063	0.000853864
GOTERM_BP_ALL	GO:0002577~regulation of antigen processing and presentation	6	2.39044	1.61738e-05	SLC11A1, TAP1, TREM2, NOD2, THBS1, H2-AB1	220	27	18082	18.2646	0.0655235	0.000941225	0.000875407
GOTERM_BP_ALL	GO:0046651~lymphocyte proliferation	15	5.9761	1.78181e-05	CD40, ITGAM, TFRC, IL15, SLC11A1, ITGB2, CXCR4, IRS2, RASAL3, H2-AA, PTPRC, ITGAX, PTPN6, IL12RB1, H2-AB1	220	299	18082	4.12329	0.0719398	0.00102271	0.000951196
GOTERM_BP_ALL	GO:0002708~positive regulation of lymphocyte mediated immunity	9	3.58566	1.85571e-05	HSPA8, CD40, PTPRC, FCER1G, TFRC, H2-K1, NOD2, PVR, H2-D1	220	94	18082	7.86934	0.0748088	0.00104677	0.000973573
GOTERM_BP_ALL	GO:0051239~regulation of multicellular organismal process	59	23.506	1.8737e-05	CD40, CD84, TFRC, ITGB2, H2-K1, OXT, CTSS, TNFRSF8, CCR6, PGLYRP1, MYBPC3, FCER1G, ANXA2, IL15, ANXA3, SLC11A1, ANXA5, FOS, ISL1, DCSTAMP, ADCYAP1, TYROBP, RBP1, PRKD2, H2-D1, GRN, CXCR4, NOD2, THBS1, THBS4, SPP1, NKX2-1, CD14, IL12RB1, PLXNA4, GBP4, NTRK1, EGR1, EGR2, PRRX1, EIF2AK2, KLF4, H2-AA, ELL3, HOPX, GFAP, COL1A1, BST2, PER2, MLXIPL, PTPRC, NR4A3, MGP, PTPN6, PI16, VIP, HIST1H4D, NFKBID,…	220	2804	18082	1.72941	0.075506	0.00104677	0.000973573
GOTERM_BP_ALL	GO:0032943~mononuclear cell proliferation	15	5.9761	1.91479e-05	CD40, ITGAM, TFRC, IL15, SLC11A1, ITGB2, CXCR4, IRS2, RASAL3, H2-AA, PTPRC, ITGAX, PTPN6, IL12RB1, H2-AB1	220	301	18082	4.09589	0.0770962	0.00105565	0.000981831
GOTERM_BP_ALL	GO:0070661~leukocyte proliferation	15	5.9761	3.04906e-05	CD40, ITGAM, TFRC, IL15, SLC11A1, ITGB2, CXCR4, IRS2, RASAL3, H2-AA, PTPRC, ITGAX, PTPN6, IL12RB1, H2-AB1	220	314	18082	3.92632	0.119933	0.00165917	0.00154314
GOTERM_BP_ALL	GO:0030097~hemopoiesis	27	10.757	3.11124e-05	ITGAM, TFRC, TREM2, CCR6, PGLYRP1, JUNB, NTRK1, EGR1, FCER1G, ANXA2, IL15, EIF2AK2, FOS, KLF4, CBFA2T3, H2-AA, MLF1, DCSTAMP, PTPRC, TYROBP, RBP1, IL3RA, PTPN6, NFKBID, HIST1H4D, C1QC, H2-AB1	220	892	18082	2.48784	0.122223	0.00167129	0.00155442
GOTERM_BP_ALL	GO:0051704~multi-organism process	52	20.7171	3.21126e-05	CD40, CD84, LRGUK, TNFAIP6, NCF2, H2-K1, TREM2, OXT, ITGAX, TNFRSF8, TRIM25, CD37, CCR6, PGLYRP1, JUNB, GBP6, FCER1G, IL15, ANXA3, SLC11A1, ANXA5, TAP1, FOS, NPAS4, HMGA1-RS1, IFI27, PLSCR2, CFAP54, HIST1H2BN, GRN, DDX4, LYZ2, H2-Q7, MILL2, CXCR4, NOD2, ADCY7, CLEC7A, NKX2-1, CD14, IL12RB1, GBP4, SNCA, HSPA8, ODF4, LY86, EIF2AK2, BST2, PTPRC, FOSB, VIP, MYO1F	220	2393	18082	1.78601	0.125894	0.00170319	0.00158408
GOTERM_BP_ALL	GO:0002253~activation of immune response	15	5.9761	3.27777e-05	C1QB, C1QA, FCER1G, MILL2, NOD2, LAT2, C4B, PTPRC, NR4A3, CLEC7A, WDFY1, PTPN6, PRKD2, CD14, C1QC	220	316	18082	3.90147	0.128327	0.00171673	0.00159668
GOTERM_BP_ALL	GO:0002275~myeloid cell activation involved in immune response	8	3.18725	3.42897e-05	LAT2, MILR1, CD84, TYROBP, NR4A3, FCER1G, ANXA3, MYO1F	220	75	18082	8.76703	0.133832	0.00177375	0.00164971
GOTERM_BP_ALL	GO:0006928~movement of cell or subcellular component	41	16.3347	4.44017e-05	DDX4, ITGAM, TNFAIP6, ITGB2, CXCR4, IRS2, NOD2, THBS1, PVR, THBS4, CCL9, CCL6, SPP1, NKX2-1, NDN, CFAP46, CCR6, PLXNA4, NTRK1, EGR1, ST14, EGR2, FCER1G, MYOC, ANXA3, ANXA5, MYO7A, KLF4, ISL1, DNAH7C, DNAH7B, COL1A1, BST2, NR4A1, ARC, PTPRC, NR4A3, FRMD6, PRKD2, CFAP54, MYO1F	220	1724	18082	1.95466	0.169766	0.0022418	0.00208504
GOTERM_BP_ALL	GO:0071621~granulocyte chemotaxis	9	3.58566	4.4408e-05	CCL9, ITGAM, FCER1G, CCL6, ITGB2, SPP1, NOD2, THBS1, THBS4	220	106	18082	6.97847	0.169788	0.0022418	0.00208504
GOTERM_BP_ALL	GO:0050793~regulation of developmental process	50	19.9203	4.79152e-05	CD40, TFRC, NAB2, ITGB2, H2-K1, OXT, CCR6, PGLYRP1, MYOC, IL15, ANXA3, FOS, ISL1, DCSTAMP, ADCYAP1, HMGA1-RS1, ARC, TYROBP, RBP1, SIK1, PRKD2, H2-D1, GRN, MFI2, CXCR4, THBS1, THBS4, MYL12A, CCL9, SPP1, NKX2-1, PLXNA4, NTRK1, EGR1, PRRX1, EIF2AK2, KLF4, H2-AA, ELL3, HOPX, GFAP, COL1A1, PER2, PTPRC, MGP, PTPN6, PI16, HIST1H4D, NFKBID, C1QC	220	2299	18082	1.78754	0.181899	0.00239006	0.00222292
GOTERM_BP_ALL	GO:0001819~positive regulation of cytokine production	16	6.3745	4.90684e-05	EGR1, CD84, CD40, FCER1G, IL15, SLC11A1, EIF2AK2, NOD2, THBS1, ISL1, ADCYAP1, NR4A3, TNFRSF8, PRKD2, CD14, IL12RB1	220	371	18082	3.54462	0.185843	0.00241878	0.00224964
GOTERM_BP_ALL	GO:0051092~positive regulation of NF-kappaB transcription factor activity	9	3.58566	5.42345e-05	NTRK1, CD40, CD84, ITGB2, EIF2AK2, TNFRSF8, TRIM25, PRKD2, NOD2	220	109	18082	6.78641	0.203277	0.00264235	0.00245758
GOTERM_BP_ALL	GO:0001817~regulation of cytokine production	20	7.96813	5.97354e-05	EGR1, CD84, CD40, FCER1G, IL15, SLC11A1, EIF2AK2, NOD2, KLF4, THBS1, ISL1, BST2, ADCYAP1, NR4A3, TNFRSF8, PRKD2, CD14, IL12RB1, PGLYRP1, GBP4	220	564	18082	2.91457	0.221432	0.00287691	0.00267574
GOTERM_BP_ALL	GO:0002520~immune system development	28	11.1554	6.12778e-05	CD40, ITGAM, TFRC, TREM2, CCR6, PGLYRP1, JUNB, NTRK1, EGR1, FCER1G, ANXA2, IL15, EIF2AK2, FOS, KLF4, CBFA2T3, H2-AA, MLF1, DCSTAMP, PTPRC, TYROBP, RBP1, IL3RA, PTPN6, NFKBID, HIST1H4D, C1QC, H2-AB1	220	984	18082	2.33877	0.226448	0.00290126	0.00269838
GOTERM_BP_ALL	GO:0009725~response to hormone	25	9.96016	6.23506e-05	NCF2, IRS2, OXT, CTSS, SPP1, NKX2-1, JUNB, EGR1, EGR2, ANXA2, ANXA3, DUSP1, ANXA5, SERPINA3M, FOS, SERPINA3N, ISL1, NPAS4, COL1A1, NR4A1, ADCYAP1, NR4A3, FOSB, PTPN6, SIK1	220	822	18082	2.49972	0.229917	0.00290126	0.00269838
GOTERM_BP_ALL	GO:0098542~defense response to other organism	21	8.36653	6.30108e-05	HIST1H2BN, GBP6, CD40, FCER1G, ANXA3, IL15, LYZ2, SLC11A1, ANXA5, H2-K1, EIF2AK2, MILL2, NOD2, BST2, PTPRC, ITGAX, TRIM25, CD37, IL12RB1, PGLYRP1, MYO1F	220	616	18082	2.80196	0.232044	0.00290126	0.00269838
GOTERM_BP_ALL	GO:0001816~cytokine production	21	8.36653	6.30108e-05	EGR1, CD84, CD40, FCER1G, IL15, SLC11A1, EIF2AK2, NOD2, KLF4, THBS1, ISL1, BST2, ADCYAP1, ADAMTS3, NR4A3, TNFRSF8, PRKD2, CD14, IL12RB1, PGLYRP1, GBP4	220	616	18082	2.80196	0.232044	0.00290126	0.00269838
GOTERM_BP_ALL	GO:0002705~positive regulation of leukocyte mediated immunity	9	3.58566	7.00945e-05	HSPA8, CD40, PTPRC, FCER1G, TFRC, H2-K1, NOD2, PVR, H2-D1	220	113	18082	6.54618	0.254505	0.00318479	0.00296208
GOTERM_BP_ALL	GO:0009617~response to bacterium	22	8.76494	7.06886e-05	HIST1H2BN, GBP6, CD40, FCER1G, ANXA3, NCF2, LYZ2, SLC11A1, H2-K1, LY86, EIF2AK2, TREM2, NOD2, FOS, PLSCR2, NKX2-1, TNFRSF8, CD14, PGLYRP1, JUNB, MYO1F, SNCA	220	672	18082	2.69077	0.256358	0.00318479	0.00296208
GOTERM_BP_ALL	GO:0048534~hematopoietic or lymphoid organ development	27	10.757	7.43189e-05	ITGAM, TFRC, TREM2, CCR6, PGLYRP1, JUNB, NTRK1, EGR1, FCER1G, ANXA2, IL15, EIF2AK2, FOS, KLF4, CBFA2T3, H2-AA, MLF1, DCSTAMP, PTPRC, TYROBP, RBP1, IL3RA, PTPN6, NFKBID, HIST1H4D, C1QC, H2-AB1	220	940	18082	2.3608	0.267585	0.00331273	0.00308107
GOTERM_BP_ALL	GO:0048870~cell motility	34	13.5458	8.33869e-05	DDX4, ITGAM, TNFAIP6, ITGB2, CXCR4, IRS2, NOD2, THBS1, PVR, THBS4, CCL9, CCL6, SPP1, NKX2-1, NDN, CFAP46, CCR6, PLXNA4, EGR1, ST14, FCER1G, MYOC, ANXA3, ANXA5, KLF4, ISL1, COL1A1, BST2, NR4A1, ARC, PTPRC, PRKD2, CFAP54, MYO1F	220	1348	18082	2.07306	0.294893	0.00363949	0.00338499
GOTERM_BP_ALL	GO:0051674~localization of cell	34	13.5458	8.33869e-05	DDX4, ITGAM, TNFAIP6, ITGB2, CXCR4, IRS2, NOD2, THBS1, PVR, THBS4, CCL9, CCL6, SPP1, NKX2-1, NDN, CFAP46, CCR6, PLXNA4, EGR1, ST14, FCER1G, MYOC, ANXA3, ANXA5, KLF4, ISL1, COL1A1, BST2, NR4A1, ARC, PTPRC, PRKD2, CFAP54, MYO1F	220	1348	18082	2.07306	0.294893	0.00363949	0.00338499
GOTERM_BP_ALL	GO:0040011~locomotion	37	14.741	8.46391e-05	DDX4, ITGAM, TNFAIP6, ITGB2, CXCR4, IRS2, NOD2, THBS1, PVR, THBS4, CCL9, CCL6, SPP1, NKX2-1, NDN, CFAP46, CCR6, PLXNA4, NTRK1, EGR1, ST14, EGR2, FCER1G, MYOC, ANXA3, ANXA5, KLF4, ISL1, COL1A1, BST2, NR4A1, ARC, PTPRC, NR4A3, PRKD2, CFAP54, MYO1F	220	1529	18082	1.98892	0.298583	0.00365606	0.0034004
GOTERM_BP_ALL	GO:0002579~positive regulation of antigen processing and presentation	5	1.99203	8.70997e-05	SLC11A1, TAP1, TREM2, NOD2, H2-AB1	220	20	18082	20.5477	0.305778	0.00372396	0.00346355
GOTERM_BP_ALL	GO:0002440~production of molecular mediator of immune response	11	4.38247	9.25733e-05	BST2, CD40, PTPRC, NR4A3, FCER1G, TFRC, SLC11A1, CD37, NOD2, CCR6, H2-AB1	220	186	18082	4.86075	0.32152	0.003918	0.00364402
GOTERM_BP_ALL	GO:0006935~chemotaxis	19	7.56972	9.69151e-05	NTRK1, EGR2, FCER1G, ITGAM, ITGB2, CXCR4, NOD2, THBS1, ISL1, THBS4, NR4A1, CCL9, NR4A3, CCL6, NKX2-1, SPP1, PRKD2, CCR6, PLXNA4	220	536	18082	2.91348	0.333752	0.00406074	0.00377678
GOTERM_BP_ALL	GO:0097530~granulocyte migration	9	3.58566	0.000100973	CCL9, ITGAM, FCER1G, CCL6, ITGB2, SPP1, NOD2, THBS1, THBS4	220	119	18082	6.21612	0.344984	0.00414561	0.00385572
GOTERM_BP_ALL	GO:0043900~regulation of multi-organism process	17	6.77291	0.00010165	HSPA8, CD84, IL15, ANXA5, LY86, EIF2AK2, TAP1, MILL2, CXCR4, OXT, NOD2, BST2, TRIM25, CD37, IL12RB1, VIP, GBP4	220	442	18082	3.16119	0.34684	0.00414561	0.00385572
GOTERM_BP_ALL	GO:0042330~taxis	19	7.56972	0.000101909	NTRK1, EGR2, FCER1G, ITGAM, ITGB2, CXCR4, NOD2, THBS1, ISL1, THBS4, NR4A1, CCL9, NR4A3, CCL6, NKX2-1, SPP1, PRKD2, CCR6, PLXNA4	220	538	18082	2.90265	0.34755	0.00414561	0.00385572
GOTERM_BP_ALL	GO:0048519~negative regulation of biological process	84	33.4661	0.000103102	MIDN, CD84, TNFAIP6, GMFG, NAB2, H2-K1, IRS2, OXT, MILR1, TRIM25, CD37, PGLYRP1, JUNB, DUSP4, DUSP5, FCER1G, MYOC, ANXA2, IL15, DUSP1, SLC11A1, ANXA5, TAP1, ISL1, MID1, CBFA2T3, MLF1, DCSTAMP, ADCYAP1, HMGA1-RS1, IFI27, SIK1, CRYAB, ATF3, H2-D1, DDX4, MRLN, RRAD, MFI2, MILL2, CAPG, NOD2, CST7, RASAL3, THBS1, BARX2, THBS4, CCL9, SPP1, NKX2-1, PAK7, NDN, BMF, GBP4, SNCA, NTRK1, GPR17, EGR1, HSPA8, …	220	4757	18082	1.45134	0.350804	0.00415383	0.00386336
GOTERM_BP_ALL	GO:0001916~positive regulation of T cell mediated cytotoxicity	5	1.99203	0.000106576	HSPA8, PTPRC, H2-K1, PVR, H2-D1	220	21	18082	19.5693	0.360186	0.00425289	0.00395549
GOTERM_BP_ALL	GO:0002456~T cell mediated immunity	8	3.18725	0.000127221	HSPA8, KDM5D, PTPRC, SLC11A1, H2-K1, NOD2, PVR, H2-D1	220	92	18082	7.14704	0.413211	0.00502882	0.00467717
GOTERM_BP_ALL	GO:0008283~cell proliferation	42	16.7331	0.000130015	GRN, CD40, ITGAM, TFRC, ITGB2, CXCR4, IRS2, NOD2, RASAL3, THBS1, THBS4, ITGAX, NDN, CD37, IL12RB1, JUNB, NTRK1, EGR1, ANXA2, PRRX1, IL15, SLC11A1, EIF2AK2, KLF4, ISL1, CBFA2T3, H2-AA, ELL3, FOSL2, GFAP, PER2, NR4A1, MLXIPL, ADCYAP1, HMGA1-RS1, PTPRC, NR4A3, PTPN6, PRKD2, VIP, ATF3, H2-AB1	220	1874	18082	1.84206	0.420041	0.00509124	0.00473522
GOTERM_BP_ALL	GO:2000026~regulation of multicellular organismal development	42	16.7331	0.000152747	GRN, CD40, TFRC, ITGB2, H2-K1, CXCR4, OXT, THBS1, THBS4, SPP1, NKX2-1, CCR6, PGLYRP1, PLXNA4, NTRK1, EGR1, PRRX1, ANXA3, IL15, EIF2AK2, FOS, KLF4, ISL1, H2-AA, HOPX, ELL3, GFAP, PER2, COL1A1, DCSTAMP, ADCYAP1, PTPRC, TYROBP, RBP1, MGP, PTPN6, PRKD2, PI16, NFKBID, HIST1H4D, H2-D1, C1QC	220	1888	18082	1.8284	0.472739	0.00592602	0.00551162
GOTERM_BP_ALL	GO:0002504~antigen processing and presentation of peptide or polysaccharide antigen via MHC class II	5	1.99203	0.000154715	FCER1G, TREM2, H2-AA, THBS1, H2-AB1	220	23	18082	17.8676	0.47707	0.00594731	0.00553142
GOTERM_BP_ALL	GO:0098609~cell-cell adhesion	29	11.5538	0.000162194	ITGAM, TFRC, ITGB5, ITGB2, MILL2, CXCR4, CAPG, RASAL3, PVR, THBS4, ITGAX, CCR6, IL12RB1, EGR1, FCER1G, IL15, PCDH20, SLC11A1, KLF4, H2-AA, PTPRC, NR4A3, CDHR1, PTPN6, CD48, TLN1, NFKBID, DSC3, H2-AB1	220	1101	18082	2.16488	0.493206	0.00615868	0.00572801
GOTERM_BP_ALL	GO:0042127~regulation of cell proliferation	38	15.1394	0.000163153	GRN, CD40, TFRC, IRS2, NOD2, RASAL3, THBS1, THBS4, NDN, TNFRSF8, CD37, IL12RB1, JUNB, NTRK1, EGR1, ANXA2, PRRX1, IL15, EIF2AK2, KLF4, ISL1, CBFA2T3, H2-AA, ELL3, FOSL2, GFAP, PER2, NR4A1, MLXIPL, ADCYAP1, HMGA1-RS1, PTPRC, NR4A3, PTPN6, PRKD2, VIP, ATF3, H2-AB1	220	1642	18082	1.9021	0.495238	0.00615868	0.00572801
GOTERM_BP_ALL	GO:0050777~negative regulation of immune response	9	3.58566	0.000167757	BST2, GPR17, ADCYAP1, CD84, PTPRC, TAP1, PTPN6, NOD2, PGLYRP1	220	128	18082	5.77905	0.504883	0.00627591	0.00583705
GOTERM_BP_ALL	GO:0043299~leukocyte degranulation	7	2.78884	0.000172539	LAT2, MILR1, CD84, NR4A3, FCER1G, ANXA3, MYO1F	220	68	18082	8.46083	0.514706	0.00639769	0.00595031
GOTERM_BP_ALL	GO:0045944~positive regulation of transcription from RNA polymerase II promoter	28	11.1554	0.000176422	CD40, NOD2, HIF3A, BARX2, NKX2-1, NDN, JUNB, KDM6B, EGR1, EGR2, EGR4, PRRX1, SLC11A1, FOS, ARID3B, KLF4, ISL1, ELL3, FOSL2, NPAS4, NR4A1, MLXIPL, ADCYAP1, HMGA1-RS1, NR4A3, FOSB, PRKD2, ATF3	220	1049	18082	2.19385	0.52254	0.00648429	0.00603086
GOTERM_BP_ALL	GO:0008284~positive regulation of cell proliferation	26	10.3586	0.000198825	GRN, CD40, TFRC, IRS2, NOD2, RASAL3, THBS1, THBS4, IL12RB1, EGR1, ANXA2, PRRX1, IL15, ISL1, ELL3, FOSL2, GFAP, NR4A1, MLXIPL, ADCYAP1, PTPRC, NR4A3, PTPN6, PRKD2, VIP, ATF3	220	943	18082	2.26613	0.565325	0.00724413	0.00673756
GOTERM_BP_ALL	GO:0002573~myeloid leukocyte differentiation	11	4.38247	0.000213633	DCSTAMP, TYROBP, ITGAM, ANXA2, TFRC, RBP1, IL3RA, FOS, JUNB, CBFA2T3, C1QC	220	206	18082	4.38883	0.591481	0.00771657	0.00717696
GOTERM_BP_ALL	GO:1990266~neutrophil migration	8	3.18725	0.000227875	CCL9, ITGAM, FCER1G, CCL6, ITGB2, SPP1, NOD2, THBS4	220	101	18082	6.51017	0.615151	0.00816066	0.00758999
GOTERM_BP_ALL	GO:0002474~antigen processing and presentation of peptide antigen via MHC class I	7	2.78884	0.0002366	H2-BL, FCER1G, H2-Q7, H2-K1, TAP1, CTSS, H2-D1	220	72	18082	7.99078	0.628969	0.00840129	0.0078138
GOTERM_BP_ALL	GO:0007229~integrin-mediated signaling pathway	8	3.18725	0.000242186	TYROBP, ADAMTS3, ITGAM, FCER1G, ITGB5, ITGB2, ITGAX, ITGB3BP	220	102	18082	6.44635	0.637555	0.00852739	0.00793109
GOTERM_BP_ALL	GO:0002702~positive regulation of production of molecular mediator of immune response	7	2.78884	0.000255215	CD40, PTPRC, NR4A3, FCER1G, TFRC, CD37, NOD2	220	73	18082	7.88132	0.656815	0.0088376	0.0082196
GOTERM_BP_ALL	GO:0032760~positive regulation of tumor necrosis factor production	7	2.78884	0.000255215	CD84, FCER1G, TNFRSF8, NOD2, CD14, THBS1, ISL1	220	73	18082	7.88132	0.656815	0.0088376	0.0082196
GOTERM_BP_ALL	GO:0043068~positive regulation of programmed cell death	19	7.56972	0.000268355	NTRK1, EGR1, CD40, GADD45A, NCF2, DUSP1, ANXA5, EIF2AK2, THBS1, NR4A1, PTPRC, FOLH1, NR4A3, ALDH1A1, TNFRSF8, BMF, NFKBID, ATF3, SNCA	220	582	18082	2.68321	0.675204	0.00921645	0.00857196
GOTERM_BP_ALL	GO:0002696~positive regulation of leukocyte activation	13	5.17928	0.000273245	CD40, FCER1G, TFRC, IL15, IRS2, NOD2, RASAL3, THBS1, H2-AA, PTPRC, NR4A3, IL12RB1, H2-AB1	220	296	18082	3.60974	0.681793	0.00929106	0.00864135
GOTERM_BP_ALL	GO:1903557~positive regulation of tumor necrosis factor superfamily cytokine production	7	2.78884	0.000274962	CD84, FCER1G, TNFRSF8, NOD2, CD14, THBS1, ISL1	220	74	18082	7.77482	0.684075	0.00929106	0.00864135
GOTERM_BP_ALL	GO:0044767~single-organism developmental process	97	38.6454	0.000278811	TFRC, NAB2, H2-K1, IRS2, TNFRSF8, PGLYRP1, JUNB, MYO7A, ISL1, NPAS4, ADCYAP1, ARC, TYROBP, FRMD6, RBP1, SIK1, PRKD2, H2-D1, ATF3, DSC3, DDX4, MFI2, MYL12A, NKX2-1, NDN, PLXNA4, EGR1, EGR2, ST14, ODF4, EIF2AK2, ELL3, HOPX, FOSL2, GFAP, COL1A1, MYLPF, NR4A1, PTPRC, NR4A3, HIST1H4D, NFKBID, H2-AB1, LRGUK, CD40, ITGAM, ITGB5, ITGB2, CTSZ, TREM2, OXT, HIF3A, SH3PXD2B, CCR6, CTSD, KDM6B, DUSP4, MYBPC3,…	220	5879	18082	1.3561	0.68913	0.00934575	0.00869222
GOTERM_BP_ALL	GO:0007275~multicellular organism development	88	35.0598	0.000284748	CD40, ITGAM, TFRC, ITGB5, CTSZ, NAB2, ITGB2, H2-K1, IRS2, TREM2, OXT, HIF3A, SH3PXD2B, TNFRSF8, CCR6, PGLYRP1, JUNB, CTSD, KDM6B, DUSP4, MYBPC3, DUSP5, EGFL6, FCER1G, MYOC, ANXA2, IL15, DUSP1, ANXA3, MYO7A, FOS, ISL1, CBFA2T3, MLF1, NPAS4, DCSTAMP, ADCYAP1, ARC, TYROBP, ALDH1A1, IL3RA, RBP1, SIK1, PRKD2, CRYAB, ATF3, H2-D1, DSC3, C1QB, GRN, DDX4, H2-Q7, CXCR4, THBS1, BARX2, THBS4, OLFML3, SPP1, N…	220	5195	18082	1.39226	0.69677	0.009469	0.00880685
GOTERM_BP_ALL	GO:0000165~MAPK cascade	21	8.36653	0.000294148	NTRK1, DUSP4, CD84, CD40, GADD45A, DUSP1, SLC11A1, EIF2AK2, TREM2, NOD2, KLF4, THBS1, MID1, ADCYAP1, CCL9, PTPRC, CCL6, PTPN6, PRKD2, CRYAB, ATF3	220	691	18082	2.49784	0.708484	0.00966368	0.00898792
GOTERM_BP_ALL	GO:0001914~regulation of T cell mediated cytotoxicity	5	1.99203	0.000295215	HSPA8, PTPRC, H2-K1, PVR, H2-D1	220	27	18082	15.2205	0.709785	0.00966368	0.00898792
GOTERM_BP_ALL	GO:0030155~regulation of cell adhesion	20	7.96813	0.000297846	EGFL6, MYOC, TFRC, IL15, MFI2, RASAL3, KLF4, THBS1, H2-AA, COL1A1, PTPRC, NR4A3, SPP1, PTPN6, PRKD2, CCR6, IL12RB1, NFKBID, MYO1F, H2-AB1	220	639	18082	2.57249	0.712967	0.00967421	0.00899771
GOTERM_BP_ALL	GO:0023014~signal transduction by protein phosphorylation	21	8.36653	0.000311209	NTRK1, DUSP4, CD84, CD40, GADD45A, DUSP1, SLC11A1, EIF2AK2, TREM2, NOD2, KLF4, THBS1, MID1, ADCYAP1, CCL9, PTPRC, CCL6, PTPN6, PRKD2, CRYAB, ATF3	220	695	18082	2.48347	0.728602	0.0100305	0.0093291
GOTERM_BP_ALL	GO:0002704~negative regulation of leukocyte mediated immunity	6	2.39044	0.000338566	BST2, CD84, PTPRC, TAP1, PTPN6, NOD2	220	50	18082	9.86291	0.758003	0.0108289	0.0100717
GOTERM_BP_ALL	GO:0060326~cell chemotaxis	12	4.78088	0.000352625	NR4A1, CCL9, ITGAM, FCER1G, CCL6, ITGB2, SPP1, PRKD2, NOD2, CCR6, THBS1, THBS4	220	261	18082	3.77889	0.771851	0.0111932	0.0104104
GOTERM_BP_ALL	GO:0031325~positive regulation of cellular metabolic process	54	21.5139	0.000362763	CD40, CD84, TFRC, ITGB2, IRS2, TREM2, HIF3A, TNFRSF8, JUNB, KDM6B, ANXA2, IL15, ANXA3, SLC11A1, FOS, ISL1, MID1, CBFA2T3, NPAS4, ADCYAP1, HMGA1-RS1, PRKD2, ATF3, MFI2, CXCR4, NOD2, THBS1, BARX2, ADCY7, THBS4, CCL9, CCL6, NKX2-1, NDN, SNCA, NTRK1, EGR1, HSPA8, EGR2, EGR4, PRRX1, GADD45A, EIF2AK2, ARID3B, KLF4, ELL3, FOSL2, COL1A1, NR4A1, MLXIPL, PTPRC, NR4A3, FOSB, VIP	220	2769	18082	1.60286	0.781343	0.0113674	0.0105725
GOTERM_BP_ALL	GO:0002698~negative regulation of immune effector process	8	3.18725	0.000363892	BST2, CD84, PTPRC, TAP1, MILL2, PTPN6, NOD2, PGLYRP1	220	109	18082	6.03236	0.782375	0.0113674	0.0105725
GOTERM_BP_ALL	GO:0071346~cellular response to interferon-gamma	7	2.78884	0.000366254	GBP6, CCL9, CCL6, H2-Q7, IL12RB1, GBP4, H2-AB1	220	78	18082	7.37611	0.78452	0.0113674	0.0105725
GOTERM_BP_ALL	GO:0006959~humoral immune response	10	3.98406	0.000370292	C1QB, HIST1H2BN, C4B, C1QA, PTPRC, IGHA, PTPN6, NOD2, H2-AB1, C1QC	220	181	18082	4.54093	0.788136	0.0113682	0.0105733
GOTERM_BP_ALL	GO:0002381~immunoglobulin production involved in immunoglobulin mediated immune response	6	2.39044	0.000371705	CD40, PTPRC, TFRC, NOD2, CCR6, H2-AB1	220	51	18082	9.66952	0.789387	0.0113682	0.0105733
GOTERM_BP_ALL	GO:0032496~response to lipopolysaccharide	15	5.9761	0.000384071	GBP6, CD40, NCF2, SLC11A1, LY86, EIF2AK2, TREM2, NOD2, FOS, PLSCR2, NKX2-1, TNFRSF8, CD14, JUNB, SNCA	220	400	18082	3.08216	0.800026	0.0116613	0.0108458
GOTERM_BP_ALL	GO:0006909~phagocytosis	10	3.98406	0.000401009	HSPA8, FCER1G, ANXA3, CLEC7A, SLC11A1, ITGB2, TREM2, MYO7A, NOD2, THBS1	220	183	18082	4.49131	0.813731	0.0120536	0.0112107
GOTERM_BP_ALL	GO:0050867~positive regulation of cell activation	13	5.17928	0.000402746	CD40, FCER1G, TFRC, IL15, IRS2, NOD2, RASAL3, THBS1, H2-AA, PTPRC, NR4A3, IL12RB1, H2-AB1	220	309	18082	3.45787	0.815082	0.0120536	0.0112107
GOTERM_BP_ALL	GO:0042325~regulation of phosphorylation	33	13.1474	0.000405778	MIDN, CD84, CD40, ITGB2, CXCR4, IRS2, TREM2, NOD2, THBS1, THBS4, CCL9, CCL6, GBP4, SNCA, NTRK1, DUSP4, MYOC, ANXA2, GADD45A, IL15, DUSP1, SLC11A1, EIF2AK2, KLF4, ISL1, MID1, CBFA2T3, MLXIPL, ADCYAP1, PTPRC, PTPN6, PRKD2, ATF3	220	1407	18082	1.92772	0.817418	0.0120582	0.011215
GOTERM_BP_ALL	GO:0048856~anatomical structure development	95	37.8486	0.000454439	CD40, LRGUK, ITGAM, TFRC, ITGB5, CTSZ, NAB2, ITGB2, H2-K1, IRS2, TREM2, OXT, HIF3A, SH3PXD2B, TNFRSF8, CCR6, PGLYRP1, JUNB, CTSD, KDM6B, DUSP4, MYBPC3, DUSP5, EGFL6, FCER1G, MYOC, ANXA2, IL15, DUSP1, ANXA3, MYO7A, FOS, ISL1, CBFA2T3, MLF1, NPAS4, DCSTAMP, ADCYAP1, ARC, TYROBP, BBS10, FRMD6, ALDH1A1, IL3RA, RBP1, SIK1, PRKD2, CFAP54, CRYAB, ATF3, H2-D1, DSC3, C1QB, GRN, DDX4, MFI2, H2-Q7, CXCR4, T…	220	5799	18082	1.34646	0.851108	0.0134092	0.0124715
GOTERM_BP_ALL	GO:0010035~response to inorganic substance	18	7.17131	0.000471547	NTRK1, KDM6B, C1QA, TFRC, DUSP1, HAAO, ANXA5, FOS, KLF4, THBS1, COL1A1, NR4A1, NR4A3, FOSB, CD14, CRYAB, JUNB, SNCA	220	558	18082	2.65132	0.861411	0.0138166	0.0128505
GOTERM_BP_ALL	GO:0009719~response to endogenous stimulus	36	14.3426	0.000478851	ITGB5, NCF2, ITGB2, IRS2, TREM2, OXT, NOD2, THBS1, CTSS, MIR379, SPP1, NKX2-1, JUNB, SNCA, NTRK1, EGR1, EGR2, FCER1G, ANXA2, ANXA3, DUSP1, ANXA5, SERPINA3M, FOS, SERPINA3N, KLF4, ISL1, NPAS4, COL1A1, NR4A1, ADCYAP1, NR4A3, FOSB, PTPN6, SIK1, PRKD2	220	1608	18082	1.84009	0.865591	0.0138488	0.0128804
GOTERM_BP_ALL	GO:0030198~extracellular matrix organization	11	4.38247	0.000479256	COL1A1, HSPA8, EGFL6, ANXA2, COL5A3, MFI2, SH3PXD2B, COL6A4, CTSS, THSD4, GFAP	220	228	18082	3.96535	0.865819	0.0138488	0.0128804
GOTERM_BP_ALL	GO:0002889~regulation of immunoglobulin mediated immune response	6	2.39044	0.00048593	CD40, PTPRC, FCER1G, TFRC, PTPN6, NOD2	220	54	18082	9.13232	0.869521	0.0138506	0.0128821
GOTERM_BP_ALL	GO:0002712~regulation of B cell mediated immunity	6	2.39044	0.00048593	CD40, PTPRC, FCER1G, TFRC, PTPN6, NOD2	220	54	18082	9.13232	0.869521	0.0138506	0.0128821
GOTERM_BP_ALL	GO:0043062~extracellular structure organization	11	4.38247	0.000497098	COL1A1, HSPA8, EGFL6, ANXA2, COL5A3, MFI2, SH3PXD2B, COL6A4, CTSS, THSD4, GFAP	220	229	18082	3.94803	0.875489	0.0140732	0.0130891
GOTERM_BP_ALL	GO:0014070~response to organic cyclic compound	26	10.3586	0.000514253	GRN, NCF2, OXT, NOD2, THBS1, SPP1, TRIM25, JUNB, SNCA, NTRK1, ANXA3, IL15, DUSP1, EIF2AK2, FOS, KLF4, ISL1, FOSL2, NPAS4, COL1A1, NR4A1, ADCYAP1, NR4A3, IFI27, FOSB, CRYAB	220	1005	18082	2.12633	0.884128	0.0143846	0.0133787
GOTERM_BP_ALL	GO:1902105~regulation of leukocyte differentiation	12	4.78088	0.000514961	DCSTAMP, PTPRC, TYROBP, IL15, RBP1, PTPN6, FOS, CCR6, PGLYRP1, H2-AA, NFKBID, C1QC	220	273	18082	3.61279	0.884472	0.0143846	0.0133787
GOTERM_BP_ALL	GO:0010647~positive regulation of cell communication	34	13.5458	0.000522729	CD84, CD40, IRS2, TREM2, OXT, NOD2, THBS1, CCL9, ADAMTS3, CCL6, TRIM25, BMF, SNCA, NTRK1, GPR17, MYOC, PRRX1, GADD45A, IL15, LY86, EIF2AK2, ISL1, MID1, GFAP, COL1A1, BST2, ADCYAP1, ARC, PTPRC, WDFY1, PTPN6, PRKD2, MAP3K14, ATF3	220	1490	18082	1.8755	0.888174	0.0145049	0.0134906
GOTERM_BP_ALL	GO:0070372~regulation of ERK1 and ERK2 cascade	12	4.78088	0.000530874	NTRK1, DUSP4, ADCYAP1, CCL9, CCL6, DUSP1, PTPN6, PRKD2, TREM2, NOD2, KLF4, ATF3	220	274	18082	3.5996	0.891927	0.014634	0.0136106
GOTERM_BP_ALL	GO:0045785~positive regulation of cell adhesion	14	5.57769	0.000541417	EGFL6, MYOC, TFRC, IL15, RASAL3, THBS1, H2-AA, PTPRC, NR4A3, SPP1, PTPN6, PRKD2, IL12RB1, H2-AB1	220	366	18082	3.14391	0.8966	0.0147834	0.0137496
GOTERM_BP_ALL	GO:0002237~response to molecule of bacterial origin	15	5.9761	0.000545314	GBP6, CD40, NCF2, SLC11A1, LY86, EIF2AK2, TREM2, NOD2, FOS, PLSCR2, NKX2-1, TNFRSF8, CD14, JUNB, SNCA	220	414	18082	2.97793	0.898276	0.0147834	0.0137496
GOTERM_BP_ALL	GO:0032502~developmental process	97	38.6454	0.000548345	TFRC, NAB2, H2-K1, IRS2, TNFRSF8, PGLYRP1, JUNB, MYO7A, ISL1, NPAS4, ADCYAP1, ARC, TYROBP, FRMD6, RBP1, SIK1, PRKD2, H2-D1, ATF3, DSC3, DDX4, MFI2, MYL12A, NKX2-1, NDN, PLXNA4, EGR1, EGR2, ST14, ODF4, EIF2AK2, ELL3, HOPX, FOSL2, GFAP, COL1A1, MYLPF, NR4A1, PTPRC, NR4A3, HIST1H4D, NFKBID, H2-AB1, LRGUK, CD40, ITGAM, ITGB5, ITGB2, CTSZ, TREM2, OXT, HIF3A, SH3PXD2B, CCR6, CTSD, KDM6B, DUSP4, MYBPC3,…	220	5983	18082	1.33253	0.89956	0.0147834	0.0137496
GOTERM_BP_ALL	GO:0009612~response to mechanical stimulus	11	4.38247	0.000550407	NTRK1, COL1A1, CD40, GADD45A, TNFRSF8, FOSB, OXT, FOS, THBS1, MAP3K14, JUNB	220	232	18082	3.89698	0.900425	0.0147834	0.0137496
GOTERM_BP_ALL	GO:0002700~regulation of production of molecular mediator of immune response	8	3.18725	0.000558351	BST2, CD40, PTPRC, NR4A3, FCER1G, TFRC, CD37, NOD2	220	117	18082	5.61989	0.903686	0.0148781	0.0138377
GOTERM_BP_ALL	GO:0071495~cellular response to endogenous stimulus	29	11.5538	0.000561034	ITGB5, NCF2, ITGB2, IRS2, TREM2, NOD2, THBS1, CTSS, MIR379, NKX2-1, JUNB, SNCA, NTRK1, EGR1, FCER1G, DUSP1, ANXA5, FOS, KLF4, ISL1, NPAS4, COL1A1, NR4A1, ADCYAP1, NR4A3, FOSB, PTPN6, SIK1, PRKD2	220	1189	18082	2.00466	0.904764	0.0148781	0.0138377
GOTERM_BP_ALL	GO:0023056~positive regulation of signaling	34	13.5458	0.000567338	CD84, CD40, IRS2, TREM2, OXT, NOD2, THBS1, CCL9, ADAMTS3, CCL6, TRIM25, BMF, SNCA, NTRK1, GPR17, MYOC, PRRX1, GADD45A, IL15, LY86, EIF2AK2, ISL1, MID1, GFAP, COL1A1, BST2, ADCYAP1, ARC, PTPRC, WDFY1, PTPN6, PRKD2, MAP3K14, ATF3	220	1497	18082	1.86673	0.907248	0.0148999	0.013858
GOTERM_BP_ALL	GO:0010942~positive regulation of cell death	19	7.56972	0.000568971	NTRK1, EGR1, CD40, GADD45A, NCF2, DUSP1, ANXA5, EIF2AK2, THBS1, NR4A1, PTPRC, FOLH1, NR4A3, ALDH1A1, TNFRSF8, BMF, NFKBID, ATF3, SNCA	220	620	18082	2.51875	0.90788	0.0148999	0.013858
GOTERM_BP_ALL	GO:0002283~neutrophil activation involved in immune response	4	1.59363	0.000577984	TYROBP, FCER1G, ANXA3, MYO1F	220	14	18082	23.4831	0.911296	0.0149459	0.0139007
GOTERM_BP_ALL	GO:0043408~regulation of MAPK cascade	20	7.96813	0.000579406	NTRK1, DUSP4, CD84, CD40, MYOC, GADD45A, DUSP1, EIF2AK2, TREM2, NOD2, KLF4, THBS1, MID1, ADCYAP1, CCL9, PTPRC, CCL6, PTPN6, PRKD2, ATF3	220	675	18082	2.43529	0.911824	0.0149459	0.0139007
GOTERM_BP_ALL	GO:0002444~myeloid leukocyte mediated immunity	7	2.78884	0.000581426	LAT2, MILR1, CD84, NR4A3, FCER1G, ANXA3, MYO1F	220	85	18082	6.76866	0.912567	0.0149459	0.0139007
GOTERM_BP_ALL	GO:0016477~cell migration	29	11.5538	0.000639258	ITGAM, TNFAIP6, ITGB2, CXCR4, IRS2, NOD2, THBS1, PVR, THBS4, CCL9, CCL6, SPP1, NKX2-1, NDN, CCR6, EGR1, ST14, FCER1G, MYOC, ANXA3, KLF4, ISL1, COL1A1, BST2, NR4A1, ARC, PTPRC, PRKD2, MYO1F	220	1199	18082	1.98794	0.931392	0.0163323	0.0151902
GOTERM_BP_ALL	GO:0007162~negative regulation of cell adhesion	11	4.38247	0.000649624	COL1A1, PTPRC, MYOC, MFI2, PTPN6, KLF4, H2-AA, THBS1, NFKBID, MYO1F, H2-AB1	220	237	18082	3.81477	0.93431	0.01647	0.0153183
GOTERM_BP_ALL	GO:0048523~negative regulation of cellular process	76	30.2789	0.000653248	MIDN, CD84, GMFG, NAB2, H2-K1, IRS2, MILR1, TRIM25, CD37, PGLYRP1, JUNB, DUSP4, DUSP5, FCER1G, MYOC, ANXA2, IL15, DUSP1, ANXA5, ISL1, MID1, CBFA2T3, MLF1, DCSTAMP, ADCYAP1, HMGA1-RS1, IFI27, SIK1, CRYAB, ATF3, H2-D1, RRAD, MFI2, MILL2, CAPG, NOD2, CST7, RASAL3, THBS1, BARX2, CCL9, SPP1, NKX2-1, PAK7, NDN, BMF, GBP4, SNCA, NTRK1, EGR1, HSPA8, PRRX1, GADD45A, EIF2AK2, SERPINA3M, SERPINA3N, KLF4, H2…	220	4417	18082	1.4142	0.935301	0.01647	0.0153183
GOTERM_BP_ALL	GO:0030593~neutrophil chemotaxis	7	2.78884	0.000658034	CCL9, ITGAM, FCER1G, CCL6, ITGB2, SPP1, THBS4	220	87	18082	6.61306	0.936586	0.01647	0.0153183
GOTERM_BP_ALL	GO:0030595~leukocyte chemotaxis	10	3.98406	0.000660374	CCL9, ITGAM, FCER1G, CCL6, ITGB2, SPP1, NOD2, CCR6, THBS1, THBS4	220	196	18082	4.19341	0.937205	0.01647	0.0153183
GOTERM_BP_ALL	GO:0048646~anatomical structure formation involved in morphogenesis	30	11.9522	0.000666444	LRGUK, ITGB5, ITGB2, CXCR4, HIF3A, THBS1, THBS4, NKX2-1, JUNB, MYBPC3, KDM6B, DUSP4, DUSP5, ST14, EGR2, ANXA2, ANXA3, DUSP1, KLF4, ISL1, HOPX, COL1A1, NR4A1, DCSTAMP, NR4A3, BBS10, ALDH1A1, PTPN6, PRKD2, CFAP54	220	1263	18082	1.95228	0.938783	0.0165231	0.0153676
GOTERM_BP_ALL	GO:0043065~positive regulation of apoptotic process	18	7.17131	0.00068711	EGR1, CD40, GADD45A, NCF2, DUSP1, ANXA5, EIF2AK2, THBS1, NR4A1, PTPRC, FOLH1, NR4A3, ALDH1A1, TNFRSF8, BMF, NFKBID, ATF3, SNCA	220	577	18082	2.56401	0.943864	0.0169352	0.015751
GOTERM_BP_ALL	GO:1903706~regulation of hemopoiesis	14	5.57769	0.000699246	IL15, EIF2AK2, FOS, H2-AA, DCSTAMP, PTPRC, TYROBP, RBP1, PTPN6, CCR6, PGLYRP1, NFKBID, HIST1H4D, C1QC	220	376	18082	3.0603	0.946649	0.0171336	0.0159354
GOTERM_BP_ALL	GO:0002764~immune response-regulating signaling pathway	12	4.78088	0.000715344	LAT2, CD40, PTPRC, NR4A3, FCER1G, CLEC7A, WDFY1, MILL2, PTPN6, PRKD2, NOD2, CD14	220	284	18082	3.47286	0.950131	0.0174261	0.0162075
GOTERM_BP_ALL	GO:0031328~positive regulation of cellular biosynthetic process	37	14.741	0.000722136	CD40, ITGB2, IRS2, NOD2, HIF3A, THBS1, BARX2, ADCY7, NKX2-1, NDN, TNFRSF8, JUNB, SNCA, KDM6B, EGR1, EGR2, EGR4, PRRX1, IL15, SLC11A1, FOS, ARID3B, KLF4, ISL1, ELL3, FOSL2, NPAS4, COL1A1, NR4A1, MLXIPL, ADCYAP1, HMGA1-RS1, NR4A3, FOSB, PRKD2, VIP, ATF3	220	1709	18082	1.77944	0.951532	0.0174899	0.0162668
GOTERM_BP_ALL	GO:0044710~single-organism metabolic process	65	25.8964	0.000798391	CD40, MIDN, CD84, KDM5D, TFRC, NCF2, ITGB2, IRS2, TREM2, HDDC3, CTSS, ADAMTS3, AOX4, NNT, STBD1, SH3PXD2B, CAR13, TRIM25, HMGCS2, CCR6, KDM6B, DUSP4, FCER1G, ANXA2, IL15, DUSP1, SLC11A1, MID1, CBFA2T3, PISD, LARS2, ADCYAP1, NDUFS5, ALDH1A1, RBP1, ASPG, SIK1, PRKD2, CRYAB, ATF3, FRRS1, HAAO, NOD2, THBS1, ADCY7, CCL9, CCL6, NKX2-1, SNCA, NTRK1, EGR1, HSPA8, SLC37A2, GADD45A, EIF2AK2, KLF4, AGMAT, C…	220	3641	18082	1.46729	0.964796	0.0191954	0.0178531
GOTERM_BP_ALL	GO:0043903~regulation of symbiosis, encompassing mutualism through parasitism	13	5.17928	0.000801716	HSPA8, IL15, ANXA5, EIF2AK2, TAP1, MILL2, CXCR4, NOD2, BST2, TRIM25, CD37, IL12RB1, GBP4	220	334	18082	3.19905	0.965283	0.0191954	0.0178531
GOTERM_BP_ALL	GO:0010604~positive regulation of macromolecule metabolic process	53	21.1155	0.00081428	CD40, CD84, TFRC, IRS2, TREM2, HIF3A, TNFRSF8, JUNB, KDM6B, ANXA2, IL15, ANXA3, SLC11A1, FOS, ISL1, MID1, CBFA2T3, NPAS4, ADCYAP1, HMGA1-RS1, PRKD2, ATF3, MFI2, CXCR4, NOD2, THBS1, BARX2, THBS4, CCL9, CCL6, NKX2-1, NDN, SNCA, NTRK1, EGR1, HSPA8, EGR2, EGR4, PRRX1, GADD45A, EIF2AK2, ARID3B, KLF4, ELL3, FOSL2, COL1A1, NR4A1, MLXIPL, PTPRC, NR4A3, FOSB, VIP, HIST1H4D	220	2794	18082	1.5591	0.967065	0.0193291	0.0179774
GOTERM_BP_ALL	GO:0042590~antigen processing and presentation of exogenous peptide antigen via MHC class I	5	1.99203	0.000816527	FCER1G, H2-Q7, H2-K1, CTSS, H2-D1	220	35	18082	11.7416	0.967374	0.0193291	0.0179774
GOTERM_BP_ALL	GO:0097529~myeloid leukocyte migration	9	3.58566	0.000849706	CCL9, ITGAM, FCER1G, CCL6, ITGB2, SPP1, NOD2, THBS1, THBS4	220	163	18082	4.53815	0.971612	0.019981	0.0185838
GOTERM_BP_ALL	GO:0002709~regulation of T cell mediated immunity	6	2.39044	0.000853604	HSPA8, PTPRC, H2-K1, NOD2, PVR, H2-D1	220	61	18082	8.08435	0.972072	0.019981	0.0185838
GOTERM_BP_ALL	GO:0045576~mast cell activation	6	2.39044	0.000919453	LAT2, MILR1, CD84, NR4A3, FCER1G, CD48	220	62	18082	7.95396	0.978811	0.0214028	0.0199062
GOTERM_BP_ALL	GO:0048513~animal organ development	63	25.0996	0.000946395	ITGAM, TFRC, CTSZ, NAB2, H2-K1, IRS2, TREM2, OXT, SH3PXD2B, CCR6, PGLYRP1, JUNB, CTSD, KDM6B, MYBPC3, FCER1G, MYOC, ANXA2, IL15, ANXA3, MYO7A, FOS, ISL1, CBFA2T3, MLF1, DCSTAMP, ADCYAP1, TYROBP, ALDH1A1, IL3RA, RBP1, SIK1, CRYAB, ATF3, C1QB, CXCR4, THBS1, BARX2, SPP1, NKX2-1, PLXNA4, NTRK1, EGR1, ST14, EGR2, PRRX1, EIF2AK2, KLF4, H2-AA, HOPX, FOSL2, COL1A1, MYLPF, NR4A1, PTPRC, NR4A3, MGP, PTPN6,…	220	3520	18082	1.47103	0.981075	0.0219083	0.0203762
GOTERM_BP_ALL	GO:0006468~protein phosphorylation	37	14.741	0.000968486	CD84, CD40, ITGB2, CXCR4, TREM2, NOD2, THBS1, THBS4, CCL9, CCL6, PAK7, IL12RB1, GBP4, SNCA, NTRK1, DUSP4, HSPA8, MYOC, ANXA2, GADD45A, IL15, DUSP1, SLC11A1, HUNK, EIF2AK2, KLF4, ISL1, MID1, MLXIPL, ADCYAP1, PTPRC, PTPN6, SIK1, PRKD2, CRYAB, MAP3K14, ATF3	220	1737	18082	1.75076	0.98275	0.0220901	0.0205453
GOTERM_BP_ALL	GO:0045595~regulation of cell differentiation	38	15.1394	0.000968691	GRN, MFI2, H2-K1, CXCR4, CCL9, SH3PXD2B, SPP1, NKX2-1, CCR6, PGLYRP1, JUNB, PLXNA4, NTRK1, MYOC, PRRX1, IL15, EIF2AK2, FOS, KLF4, ISL1, H2-AA, HOPX, ELL3, GFAP, PER2, COL1A1, DCSTAMP, ADCYAP1, PTPRC, TYROBP, RBP1, PTPN6, SIK1, PI16, NFKBID, HIST1H4D, H2-D1, C1QC	220	1802	18082	1.73322	0.982764	0.0220901	0.0205453
GOTERM_BP_ALL	GO:1903037~regulation of leukocyte cell-cell adhesion	12	4.78088	0.000970065	PTPRC, NR4A3, TFRC, IL15, PTPN6, CCR6, RASAL3, IL12RB1, KLF4, H2-AA, NFKBID, H2-AB1	220	295	18082	3.34336	0.982863	0.0220901	0.0205453
GOTERM_BP_ALL	GO:0051090~regulation of sequence-specific DNA binding transcription factor activity	13	5.17928	0.000983291	NTRK1, CD84, CD40, ANXA3, ITGB2, EIF2AK2, NOD2, KLF4, TRIM25, TNFRSF8, PRKD2, SIK1, NFKBID	220	342	18082	3.12422	0.983788	0.0222702	0.0207129
GOTERM_BP_ALL	GO:0051173~positive regulation of nitrogen compound metabolic process	37	14.741	0.00101954	CD40, TFRC, ITGB2, NOD2, HIF3A, THBS1, BARX2, ADCY7, NKX2-1, NDN, JUNB, KDM6B, EGR1, HSPA8, EGR2, EGR4, PRRX1, ANXA3, SLC11A1, FOS, ARID3B, KLF4, ISL1, ELL3, FOSL2, NPAS4, COL1A1, NR4A1, MLXIPL, ADCYAP1, HMGA1-RS1, PTPRC, NR4A3, FOSB, PRKD2, VIP, ATF3	220	1742	18082	1.74573	0.986075	0.0229671	0.0213611
GOTERM_BP_ALL	GO:0009891~positive regulation of biosynthetic process	37	14.741	0.00104062	CD40, ITGB2, IRS2, NOD2, HIF3A, THBS1, BARX2, ADCY7, NKX2-1, NDN, TNFRSF8, JUNB, SNCA, KDM6B, EGR1, EGR2, EGR4, PRRX1, IL15, SLC11A1, FOS, ARID3B, KLF4, ISL1, ELL3, FOSL2, NPAS4, COL1A1, NR4A1, MLXIPL, ADCYAP1, HMGA1-RS1, NR4A3, FOSB, PRKD2, VIP, ATF3	220	1744	18082	1.74373	0.987253	0.0233166	0.0216861
GOTERM_BP_ALL	GO:0050670~regulation of lymphocyte proliferation	10	3.98406	0.00107345	CD40, PTPRC, TFRC, IL15, PTPN6, IRS2, RASAL3, IL12RB1, H2-AA, H2-AB1	220	210	18082	3.91385	0.988893	0.0239242	0.0222512
GOTERM_BP_ALL	GO:0002711~positive regulation of T cell mediated immunity	5	1.99203	0.00111894	HSPA8, PTPRC, H2-K1, PVR, H2-D1	220	38	18082	10.8146	0.990822	0.0248062	0.0230715
GOTERM_BP_ALL	GO:0001910~regulation of leukocyte mediated cytotoxicity	6	2.39044	0.00113975	HSPA8, PTPRC, H2-K1, TAP1, PVR, H2-D1	220	65	18082	7.58685	0.991589	0.0250375	0.0232867
GOTERM_BP_ALL	GO:0051091~positive regulation of sequence-specific DNA binding transcription factor activity	10	3.98406	0.0011473	NTRK1, CD40, CD84, ANXA3, ITGB2, EIF2AK2, TNFRSF8, TRIM25, PRKD2, NOD2	220	212	18082	3.87693	0.991852	0.0250375	0.0232867
GOTERM_BP_ALL	GO:0032944~regulation of mononuclear cell proliferation	10	3.98406	0.0011473	CD40, PTPRC, TFRC, IL15, PTPN6, IRS2, RASAL3, IL12RB1, H2-AA, H2-AB1	220	212	18082	3.87693	0.991852	0.0250375	0.0232867
GOTERM_BP_ALL	GO:0001932~regulation of protein phosphorylation	30	11.9522	0.00116453	CD84, CD40, ITGB2, CXCR4, TREM2, NOD2, THBS1, THBS4, CCL9, CCL6, GBP4, SNCA, NTRK1, DUSP4, MYOC, ANXA2, GADD45A, IL15, DUSP1, SLC11A1, EIF2AK2, KLF4, ISL1, MID1, MLXIPL, ADCYAP1, PTPRC, PTPN6, PRKD2, ATF3	220	1309	18082	1.88367	0.99242	0.0251669	0.023407
GOTERM_BP_ALL	GO:0001909~leukocyte mediated cytotoxicity	7	2.78884	0.00116524	HSPA8, PTPRC, H2-K1, TAP1, PTPN6, PVR, H2-D1	220	97	18082	5.9313	0.992443	0.0251669	0.023407
GOTERM_BP_ALL	GO:0001913~T cell mediated cytotoxicity	5	1.99203	0.00123511	HSPA8, PTPRC, H2-K1, PVR, H2-D1	220	39	18082	10.5373	0.994362	0.0264873	0.024635
GOTERM_BP_ALL	GO:0050792~regulation of viral process	12	4.78088	0.00124268	BST2, HSPA8, IL15, ANXA5, EIF2AK2, TAP1, MILL2, TRIM25, CXCR4, CD37, IL12RB1, GBP4	220	304	18082	3.24438	0.994539	0.0264873	0.024635
GOTERM_BP_ALL	GO:0019220~regulation of phosphate metabolic process	35	13.9442	0.00124534	MIDN, CD84, CD40, ITGB2, CXCR4, IRS2, TREM2, NOD2, THBS1, ADCY7, THBS4, CCL9, CCL6, GBP4, SNCA, NTRK1, DUSP4, MYOC, ANXA2, GADD45A, IL15, DUSP1, SLC11A1, EIF2AK2, KLF4, ISL1, MID1, CBFA2T3, MLXIPL, ADCYAP1, PTPRC, PTPN6, PRKD2, VIP, ATF3	220	1632	18082	1.76267	0.994599	0.0264873	0.024635
GOTERM_BP_ALL	GO:0051174~regulation of phosphorus metabolic process	35	13.9442	0.00125835	MIDN, CD84, CD40, ITGB2, CXCR4, IRS2, TREM2, NOD2, THBS1, ADCY7, THBS4, CCL9, CCL6, GBP4, SNCA, NTRK1, DUSP4, MYOC, ANXA2, GADD45A, IL15, DUSP1, SLC11A1, EIF2AK2, KLF4, ISL1, MID1, CBFA2T3, MLXIPL, ADCYAP1, PTPRC, PTPN6, PRKD2, VIP, ATF3	220	1633	18082	1.76159	0.994886	0.0266287	0.0247666
GOTERM_BP_ALL	GO:0045935~positive regulation of nucleobase-containing compound metabolic process	35	13.9442	0.00131157	CD40, TFRC, NOD2, HIF3A, BARX2, ADCY7, NKX2-1, NDN, JUNB, KDM6B, EGR1, HSPA8, EGR2, EGR4, PRRX1, ANXA3, SLC11A1, FOS, ARID3B, KLF4, ISL1, ELL3, FOSL2, NPAS4, COL1A1, NR4A1, MLXIPL, ADCYAP1, HMGA1-RS1, PTPRC, NR4A3, FOSB, PRKD2, VIP, ATF3	220	1637	18082	1.75729	0.99591	0.0276155	0.0256844
GOTERM_BP_ALL	GO:0043303~mast cell degranulation	5	1.99203	0.00135945	LAT2, MILR1, CD84, NR4A3, FCER1G	220	40	18082	10.2739	0.996654	0.0281986	0.0262267
GOTERM_BP_ALL	GO:0002891~positive regulation of immunoglobulin mediated immune response	5	1.99203	0.00135945	CD40, PTPRC, FCER1G, TFRC, NOD2	220	40	18082	10.2739	0.996654	0.0281986	0.0262267
GOTERM_BP_ALL	GO:0002714~positive regulation of B cell mediated immunity	5	1.99203	0.00135945	CD40, PTPRC, FCER1G, TFRC, NOD2	220	40	18082	10.2739	0.996654	0.0281986	0.0262267
GOTERM_BP_ALL	GO:0009893~positive regulation of metabolic process	55	21.9124	0.00142224	CD40, CD84, TFRC, ITGB2, IRS2, TREM2, HIF3A, TNFRSF8, JUNB, KDM6B, ANXA2, IL15, ANXA3, SLC11A1, FOS, ISL1, MID1, CBFA2T3, NPAS4, ADCYAP1, HMGA1-RS1, PRKD2, ATF3, MFI2, CXCR4, NOD2, THBS1, BARX2, ADCY7, THBS4, CCL9, CCL6, NKX2-1, NDN, SNCA, NTRK1, EGR1, HSPA8, EGR2, EGR4, PRRX1, GADD45A, EIF2AK2, ARID3B, KLF4, ELL3, FOSL2, COL1A1, NR4A1, MLXIPL, PTPRC, NR4A3, FOSB, VIP, HIST1H4D	220	3004	18082	1.50483	0.997429	0.0293556	0.0273028
GOTERM_BP_ALL	GO:0009967~positive regulation of signal transduction	30	11.9522	0.00145048	CD84, CD40, TREM2, NOD2, THBS1, CCL9, ADAMTS3, CCL6, TRIM25, BMF, NTRK1, GPR17, MYOC, PRRX1, GADD45A, IL15, LY86, EIF2AK2, ISL1, MID1, COL1A1, BST2, ADCYAP1, ARC, PTPRC, WDFY1, PTPN6, PRKD2, MAP3K14, ATF3	220	1328	18082	1.85672	0.997716	0.0297746	0.0276925
GOTERM_BP_ALL	GO:0070371~ERK1 and ERK2 cascade	11	4.38247	0.00146433	NTRK1, DUSP4, ADCYAP1, CCL9, CCL6, DUSP1, PRKD2, TREM2, NOD2, KLF4, ATF3	220	264	18082	3.42462	0.997845	0.0297746	0.0276925
GOTERM_BP_ALL	GO:0002495~antigen processing and presentation of peptide antigen via MHC class II	4	1.59363	0.00147142	FCER1G, TREM2, H2-AA, H2-AB1	220	19	18082	17.3033	0.997908	0.0297746	0.0276925
GOTERM_BP_ALL	GO:0070663~regulation of leukocyte proliferation	10	3.98406	0.00148489	CD40, PTPRC, TFRC, IL15, PTPN6, IRS2, RASAL3, IL12RB1, H2-AA, H2-AB1	220	220	18082	3.73595	0.998023	0.0297746	0.0276925
GOTERM_BP_ALL	GO:0002831~regulation of response to biotic stimulus	10	3.98406	0.00148489	CD84, IL15, ANXA5, LY86, MILL2, CD37, NOD2, IL12RB1, PVR, GBP4	220	220	18082	3.73595	0.998023	0.0297746	0.0276925
GOTERM_BP_ALL	GO:0006796~phosphate-containing compound metabolic process	53	21.1155	0.00148839	CD40, MIDN, CD84, LRGUK, NCF2, ITGB2, IRS2, TREM2, HDDC3, NNT, DUSP4, DUSP5, MYOC, ANXA2, IL15, DUSP1, SLC11A1, HUNK, ISL1, MID1, CBFA2T3, PISD, ADCYAP1, ASPG, SIK1, PRKD2, CRYAB, ATF3, PPM1M, HAAO, CXCR4, NOD2, THBS1, ADCY7, THBS4, CCL9, CCL6, NKX2-1, PAK7, IL12RB1, GBP4, SNCA, NTRK1, HSPA8, SLC37A2, GADD45A, EIF2AK2, KLF4, MLXIPL, PTPRC, PTPN6, VIP, MAP3K14	220	2869	18082	1.51834	0.998052	0.0297746	0.0276925
GOTERM_BP_ALL	GO:0002448~mast cell mediated immunity	5	1.99203	0.00149228	LAT2, MILR1, CD84, NR4A3, FCER1G	220	41	18082	10.0233	0.998084	0.0297746	0.0276925
GOTERM_BP_ALL	GO:0006793~phosphorus metabolic process	53	21.1155	0.00153535	CD40, MIDN, CD84, LRGUK, NCF2, ITGB2, IRS2, TREM2, HDDC3, NNT, DUSP4, DUSP5, MYOC, ANXA2, IL15, DUSP1, SLC11A1, HUNK, ISL1, MID1, CBFA2T3, PISD, ADCYAP1, ASPG, SIK1, PRKD2, CRYAB, ATF3, PPM1M, HAAO, CXCR4, NOD2, THBS1, ADCY7, THBS4, CCL9, CCL6, NKX2-1, PAK7, IL12RB1, GBP4, SNCA, NTRK1, HSPA8, SLC37A2, GADD45A, EIF2AK2, KLF4, MLXIPL, PTPRC, PTPN6, VIP, MAP3K14	220	2873	18082	1.51623	0.998401	0.0304887	0.0283567
GOTERM_BP_ALL	GO:0002757~immune response-activating signal transduction	11	4.38247	0.00155997	LAT2, PTPRC, NR4A3, FCER1G, CLEC7A, WDFY1, MILL2, PTPN6, PRKD2, NOD2, CD14	220	266	18082	3.39887	0.998557	0.0308314	0.0286754
GOTERM_BP_ALL	GO:0051249~regulation of lymphocyte activation	14	5.57769	0.00159707	CD40, TFRC, IL15, IRS2, NOD2, RASAL3, H2-AA, PTPRC, PTPN6, CCR6, IL12RB1, PGLYRP1, NFKBID, H2-AB1	220	412	18082	2.79289	0.998766	0.0314166	0.0292197
GOTERM_BP_ALL	GO:0031960~response to corticosteroid	9	3.58566	0.00166359	NPAS4, COL1A1, ADCYAP1, ANXA3, DUSP1, FOSB, OXT, FOS, ISL1	220	181	18082	4.08684	0.999066	0.0324206	0.0301535
GOTERM_BP_ALL	GO:0002768~immune response-regulating cell surface receptor signaling pathway	9	3.58566	0.00166359	LAT2, CD40, PTPRC, NR4A3, FCER1G, CLEC7A, MILL2, PTPN6, PRKD2	220	181	18082	4.08684	0.999066	0.0324206	0.0301535
GOTERM_BP_ALL	GO:0016310~phosphorylation	41	16.3347	0.00175286	MIDN, CD84, LRGUK, CD40, ITGB2, CXCR4, IRS2, TREM2, NOD2, THBS1, THBS4, CCL9, CCL6, PAK7, IL12RB1, GBP4, SNCA, NTRK1, DUSP4, HSPA8, MYOC, ANXA2, GADD45A, IL15, DUSP1, SLC11A1, HUNK, EIF2AK2, KLF4, ISL1, MID1, CBFA2T3, MLXIPL, ADCYAP1, PTPRC, PTPN6, SIK1, PRKD2, CRYAB, MAP3K14, ATF3	220	2063	18082	1.63346	0.999358	0.0340022	0.0316244
GOTERM_BP_ALL	GO:0065009~regulation of molecular function	43	17.1315	0.00179767	MIDN, CD84, CD40, ITGB2, HJURP, IRS2, NOD2, CST7, RASAL3, THBS1, ADCY7, CTSS, CCL9, CCL6, TRIM25, TNFRSF8, SNCA, NTRK1, DUSP4, HSPA8, ANXA2, GADD45A, ANXA3, DUSP1, SLC11A1, EIF2AK2, SERPINA3M, SERPINA3N, KLF4, ISL1, HOPX, PER2, NR4A1, ADCYAP1, ARC, PTPRC, PTPN6, SIK1, PRKD2, PI16, VIP, NFKBID, CRYAB	220	2201	18082	1.60573	0.999468	0.0347107	0.0322834
GOTERM_BP_ALL	GO:0048585~negative regulation of response to stimulus	30	11.9522	0.00185615	CD84, TNFAIP6, MILL2, NOD2, RASAL3, THBS1, SPP1, NKX2-1, PAK7, BMF, PGLYRP1, SNCA, DUSP4, GPR17, EGR1, MYOC, ANXA2, DUSP1, ANXA5, TAP1, KLF4, ISL1, ELL3, BST2, ADCYAP1, PTPRC, NR4A3, PTPN6, NFKBID, ATF3	220	1350	18082	1.82646	0.999584	0.0356755	0.0331807
GOTERM_BP_ALL	GO:0006897~endocytosis	16	6.3745	0.00188658	HSPA8, GRN, FCER1G, ANXA2, TFRC, ANXA3, SLC11A1, ITGB2, TREM2, MYO7A, NOD2, THBS1, ARC, CLEC7A, CD14, SNCA	220	525	18082	2.50487	0.999634	0.0360948	0.0335707
GOTERM_BP_ALL	GO:0044092~negative regulation of molecular function	23	9.16335	0.00190025	DUSP4, MIDN, ANXA2, GADD45A, DUSP1, IRS2, SERPINA3M, NOD2, SERPINA3N, CST7, KLF4, THBS1, ISL1, PER2, NR4A1, ADCYAP1, PTPRC, PTPN6, SIK1, PI16, NFKBID, CRYAB, SNCA	220	922	18082	2.05032	0.999654	0.0361912	0.0336604
GOTERM_BP_ALL	GO:0032102~negative regulation of response to external stimulus	11	4.38247	0.00197824	GPR17, ADCYAP1, ANXA2, TNFAIP6, ANXA5, SPP1, MILL2, NOD2, PGLYRP1, THBS1, ISL1	220	275	18082	3.28764	0.999751	0.0375061	0.0348833
GOTERM_BP_ALL	GO:0030154~cell differentiation	70	27.8884	0.00204621	LRGUK, ITGAM, TFRC, ITGB5, NAB2, H2-K1, TREM2, SH3PXD2B, CCR6, PGLYRP1, JUNB, KDM6B, MYBPC3, EGFL6, FCER1G, MYOC, ANXA2, IL15, MYO7A, FOS, ISL1, CBFA2T3, MLF1, DCSTAMP, ADCYAP1, TYROBP, FRMD6, IL3RA, RBP1, SIK1, CFAP54, ATF3, H2-D1, SLFN5, GRN, DDX4, MFI2, CXCR4, BARX2, THBS4, CCL9, SPP1, NKX2-1, NDN, PLXNA4, NTRK1, EGR1, ST14, EGR2, PRRX1, ODF4, EIF2AK2, KLF4, H2-AA, ELL3, HOPX, FOSL2, GFAP, COL…	220	4143	18082	1.3887	0.999813	0.0385597	0.0358633
GOTERM_BP_ALL	GO:0044419~interspecies interaction between organisms	18	7.17131	0.00206143	GBP6, HSPA8, CD40, IL15, ANXA5, EIF2AK2, TAP1, MILL2, CXCR4, NOD2, BST2, PTPRC, ITGAX, TRIM25, CD37, IL12RB1, PGLYRP1, GBP4	220	639	18082	2.31524	0.999824	0.0385597	0.0358633
GOTERM_BP_ALL	GO:0044403~symbiosis, encompassing mutualism through parasitism	18	7.17131	0.00206143	GBP6, HSPA8, CD40, IL15, ANXA5, EIF2AK2, TAP1, MILL2, CXCR4, NOD2, BST2, PTPRC, ITGAX, TRIM25, CD37, IL12RB1, PGLYRP1, GBP4	220	639	18082	2.31524	0.999824	0.0385597	0.0358633
GOTERM_BP_ALL	GO:0031341~regulation of cell killing	6	2.39044	0.00216034	HSPA8, PTPRC, H2-K1, TAP1, PVR, H2-D1	220	75	18082	6.57527	0.999884	0.0400524	0.0372516
GOTERM_BP_ALL	GO:0032602~chemokine production	6	2.39044	0.00216034	EGR1, ADCYAP1, CD84, EIF2AK2, NOD2, KLF4	220	75	18082	6.57527	0.999884	0.0400524	0.0372516
GOTERM_BP_ALL	GO:0009888~tissue development	38	15.1394	0.0022359	ITGB5, CTSZ, CXCR4, THBS1, BARX2, SH3PXD2B, SPP1, NKX2-1, JUNB, CTSD, MYBPC3, KDM6B, NTRK1, DUSP4, EGR1, DUSP5, ST14, EGR2, PRRX1, DUSP1, MYO7A, FOS, KLF4, ISL1, HOPX, FOSL2, COL1A1, MYLPF, NR4A1, ARC, PTPRC, NR4A3, FRMD6, ALDH1A1, MGP, SIK1, PI16, ATF3	220	1889	18082	1.65339	0.999916	0.0412706	0.0383846
GOTERM_BP_ALL	GO:0042119~neutrophil activation	4	1.59363	0.00227678	TYROBP, FCER1G, ANXA3, MYO1F	220	22	18082	14.9438	0.999929	0.041559	0.0386529
GOTERM_BP_ALL	GO:0032642~regulation of chemokine production	6	2.39044	0.00229008	EGR1, ADCYAP1, CD84, EIF2AK2, NOD2, KLF4	220	76	18082	6.48876	0.999933	0.041559	0.0386529
GOTERM_BP_ALL	GO:0001912~positive regulation of leukocyte mediated cytotoxicity	5	1.99203	0.002294	HSPA8, PTPRC, H2-K1, PVR, H2-D1	220	46	18082	8.93379	0.999934	0.041559	0.0386529
GOTERM_BP_ALL	GO:0010646~regulation of cell communication	51	20.3187	0.00229855	CD40, MIDN, CD84, IRS2, TREM2, OXT, ADAMTS3, TRIM25, DUSP4, MYOC, ANXA2, IL15, DUSP1, ANXA5, ISL1, MID1, NPAS4, ADCYAP1, ARC, WDFY1, PRKD2, ATF3, NOD2, RASAL3, THBS1, CCL9, CYTH4, CCL6, NKX2-1, PAK7, BMF, SNCA, NTRK1, GPR17, EGR1, EGR2, PRRX1, GADD45A, LY86, EIF2AK2, KLF4, ELL3, GFAP, COL1A1, BST2, PER2, PTPRC, PTPN6, VIP, NFKBID, MAP3K14	220	2785	18082	1.50511	0.999935	0.041559	0.0386529
GOTERM_BP_ALL	GO:0043067~regulation of programmed cell death	32	12.749	0.00230112	CD40, NCF2, CXCR4, IRS2, NOD2, THBS1, SPP1, PAK7, TNFRSF8, BMF, SNCA, NTRK1, EGR1, HSPA8, FCER1G, GADD45A, DUSP1, ANXA5, EIF2AK2, KLF4, ISL1, ELL3, NR4A1, ADCYAP1, PTPRC, FOLH1, NR4A3, ALDH1A1, VIP, NFKBID, CRYAB, ATF3	220	1498	18082	1.75575	0.999936	0.041559	0.0386529
GOTERM_BP_ALL	GO:0044699~single-organism process	188	74.9004	0.00243778	MIDN, CD84, TFRC, NCF2, GMFG, NAB2, H2-K1, HJURP, IRS2, PVR, HDDC3, MILR1, TMEM145, CAR13, TNFRSF8, TRIM25, SLC39A2, PGLYRP1, JUNB, KCNH6, SLC11A1, SYTL1, HMHA1, TAP1, MYO7A, NEAT1, ISL1, MID1, PISD, NPAS4, LARS2, ADCYAP1, ARC, FOLH1, TYROBP, FRMD6, IFI27, SUB1, RBP1, WDFY1, SIK1, PRKD2, RIN3, TLN1, H2-D1, ATF3, DSC3, OLFR1393, DDX4, RRAD, COX18, MFI2, RASAL3, MYL12A, CLEC7A, NKX2-1, NDN, BMF, CD…	220	14030	18082	1.10135	0.999964	0.0438381	0.0407726
GOTERM_BP_ALL	GO:0002695~negative regulation of leukocyte activation	8	3.18725	0.00246015	MILR1, CD84, PTPN6, CD37, PGLYRP1, H2-AA, NFKBID, H2-AB1	220	151	18082	4.35449	0.999967	0.0440514	0.0409709
GOTERM_BP_ALL	GO:0002279~mast cell activation involved in immune response	5	1.99203	0.00248391	LAT2, MILR1, CD84, NR4A3, FCER1G	220	47	18082	8.74371	0.99997	0.0442877	0.0411907
GOTERM_BP_ALL	GO:0001906~cell killing	7	2.78884	0.0025403	HSPA8, PTPRC, H2-K1, TAP1, PTPN6, PVR, H2-D1	220	113	18082	5.09147	0.999976	0.0451011	0.0419472
GOTERM_BP_ALL	GO:0071345~cellular response to cytokine stimulus	16	6.3745	0.00257908	GBP6, EGR1, H2-Q7, CXCR4, TREM2, THBS1, COL1A1, DCSTAMP, CCL9, PTPRC, CCL6, IL3RA, PTPN6, IL12RB1, GBP4, H2-AB1	220	542	18082	2.4263	0.99998	0.0455964	0.0424079
GOTERM_BP_ALL	GO:0006357~regulation of transcription from RNA polymerase II promoter	36	14.3426	0.00263974	CD40, NOD2, HIF3A, BARX2, NKX2-1, NDN, JUNB, GBP4, KDM6B, EGR1, EGR2, EGR4, PRRX1, SLC11A1, FOS, ARID3B, KLF4, ISL1, CBFA2T3, HOPX, ELL3, FOSL2, PER2, NPAS4, NR4A1, MLXIPL, ADCYAP1, HMGA1-RS1, NR4A3, IFI27, SUB1, FOSB, SIK1, PRKD2, NFKBID, ATF3	220	1774	18082	1.66791	0.999985	0.0464653	0.0432161
GOTERM_BP_ALL	GO:0010557~positive regulation of macromolecule biosynthetic process	33	13.1474	0.00265041	CD40, IRS2, NOD2, HIF3A, THBS1, BARX2, NKX2-1, NDN, TNFRSF8, JUNB, KDM6B, EGR1, EGR2, EGR4, PRRX1, IL15, SLC11A1, FOS, ARID3B, KLF4, ISL1, ELL3, FOSL2, NPAS4, COL1A1, NR4A1, MLXIPL, ADCYAP1, HMGA1-RS1, NR4A3, FOSB, PRKD2, ATF3	220	1577	18082	1.71991	0.999985	0.0464653	0.0432161
GOTERM_BP_ALL	GO:0030099~myeloid cell differentiation	13	5.17928	0.00269516	ITGAM, ANXA2, TFRC, FOS, CBFA2T3, DCSTAMP, TYROBP, RBP1, IL3RA, PTPN6, HIST1H4D, JUNB, C1QC	220	386	18082	2.76809	0.999988	0.0470529	0.0437626
GOTERM_BP_ALL	GO:0023051~regulation of signaling	51	20.3187	0.00273023	CD40, MIDN, CD84, IRS2, TREM2, OXT, ADAMTS3, TRIM25, DUSP4, MYOC, ANXA2, IL15, DUSP1, ANXA5, ISL1, MID1, NPAS4, ADCYAP1, ARC, WDFY1, PRKD2, ATF3, NOD2, RASAL3, THBS1, CCL9, CYTH4, CCL6, NKX2-1, PAK7, BMF, SNCA, NTRK1, GPR17, EGR1, EGR2, PRRX1, GADD45A, LY86, EIF2AK2, KLF4, ELL3, GFAP, COL1A1, BST2, PER2, PTPRC, PTPN6, VIP, NFKBID, MAP3K14	220	2808	18082	1.49278	0.999989	0.0473778	0.0440647
GOTERM_BP_ALL	GO:0060348~bone development	9	3.58566	0.00273638	COL1A1, PTPRC, TYROBP, ANXA2, MYOC, NAB2, SH3PXD2B, PTPN6, THBS1	220	196	18082	3.77407	0.99999	0.0473778	0.0440647
GOTERM_BP_ALL	GO:0002377~immunoglobulin production	7	2.78884	0.00277333	CD40, PTPRC, TFRC, CD37, NOD2, CCR6, H2-AB1	220	115	18082	5.00292	0.999991	0.0478199	0.0444759
GOTERM_BP_ALL	GO:0032879~regulation of localization	47	18.7251	0.00278954	MIDN, CD84, CD40, DDX4, MRLN, TNFAIP6, CXCR4, IRS2, TREM2, OXT, NOD2, THBS1, THBS4, CTSS, ITGAX, NKX2-1, CCR6, CD14, GBP4, PLXNA4, SNCA, EGR1, HSPA8, FCER1G, MYOC, ANXA2, ANXA3, SLC11A1, ANXA5, SYTL1, KLF4, ISL1, GFAP, PER2, COL1A1, BST2, ADCYAP1, ARC, PTPRC, NR4A3, IFI27, PTPN6, SIK1, PRKD2, VIP, CRYAB, MYO1F	220	2530	18082	1.52687	0.999992	0.0479024	0.0445526
GOTERM_BP_ALL	GO:0051128~regulation of cellular component organization	45	17.9283	0.00297088	GRN, RRAD, MFI2, GMFG, H2-K1, HJURP, TREM2, CAPG, OXT, NOD2, MYL12A, SPP1, ITGAX, NKX2-1, BMF, CD14, PLXNA4, SNCA, NTRK1, HSPA8, FCER1G, MYOC, ANXA2, PRRX1, DUSP1, SLC11A1, EIF2AK2, KLF4, ISL1, MID1, ELL3, GFAP, PER2, COL1A1, BST2, DCSTAMP, ADCYAP1, ARC, BBS10, IL3RA, PRKD2, PI16, CRYAB, H2-D1, MYO1F	220	2399	18082	1.54172	0.999996	0.0508082	0.0472552
GOTERM_BP_ALL	GO:0051254~positive regulation of RNA metabolic process	30	11.9522	0.00306195	CD40, NOD2, HIF3A, BARX2, NKX2-1, NDN, JUNB, KDM6B, EGR1, HSPA8, EGR2, EGR4, PRRX1, SLC11A1, FOS, ARID3B, KLF4, ISL1, ELL3, FOSL2, NPAS4, COL1A1, NR4A1, MLXIPL, ADCYAP1, HMGA1-RS1, NR4A3, FOSB, PRKD2, ATF3	220	1397	18082	1.76502	0.999997	0.0521528	0.0485058
GOTERM_BP_ALL	GO:0032640~tumor necrosis factor production	7	2.78884	0.00315243	CD84, FCER1G, TNFRSF8, NOD2, CD14, THBS1, ISL1	220	118	18082	4.87573	0.999998	0.0534765	0.049737
GOTERM_BP_ALL	GO:0042129~regulation of T cell proliferation	8	3.18725	0.00316801	PTPRC, TFRC, IL15, PTPN6, RASAL3, IL12RB1, H2-AA, H2-AB1	220	158	18082	4.16157	0.999998	0.053524	0.0497812
GOTERM_BP_ALL	GO:0051240~positive regulation of multicellular organismal process	33	13.1474	0.00318623	GRN, CD84, CD40, TFRC, ITGB2, CXCR4, OXT, NOD2, THBS1, SPP1, TNFRSF8, CCR6, CD14, IL12RB1, NTRK1, EGR1, FCER1G, ANXA3, IL15, SLC11A1, EIF2AK2, FOS, ISL1, H2-AA, ELL3, GFAP, COL1A1, DCSTAMP, ADCYAP1, PTPRC, NR4A3, PRKD2, VIP	220	1596	18082	1.69944	0.999998	0.0536156	0.0498664
GOTERM_BP_ALL	GO:0009628~response to abiotic stimulus	26	10.3586	0.00322517	CD40, MILL2, CXCR4, OXT, HIF3A, THBS1, CTSS, MIR379, NKX2-1, TNFRSF8, CD14, JUNB, NTRK1, EGR1, GADD45A, DUSP1, ZFP976, FOS, CBFA2T3, FOSL2, COL1A1, PTPRC, FOSB, SIK1, CRYAB, MAP3K14	220	1148	18082	1.86147	0.999999	0.0540539	0.050274
GOTERM_BP_ALL	GO:1903508~positive regulation of nucleic acid-templated transcription	29	11.5538	0.00326419	CD40, NOD2, HIF3A, BARX2, NKX2-1, NDN, JUNB, KDM6B, EGR1, EGR2, EGR4, PRRX1, SLC11A1, FOS, ARID3B, KLF4, ISL1, ELL3, FOSL2, NPAS4, COL1A1, NR4A1, MLXIPL, ADCYAP1, HMGA1-RS1, NR4A3, FOSB, PRKD2, ATF3	220	1339	18082	1.78009	0.999999	0.0542736	0.0504783
GOTERM_BP_ALL	GO:0045893~positive regulation of transcription, DNA-templated	29	11.5538	0.00326419	CD40, NOD2, HIF3A, BARX2, NKX2-1, NDN, JUNB, KDM6B, EGR1, EGR2, EGR4, PRRX1, SLC11A1, FOS, ARID3B, KLF4, ISL1, ELL3, FOSL2, NPAS4, COL1A1, NR4A1, MLXIPL, ADCYAP1, HMGA1-RS1, NR4A3, FOSB, PRKD2, ATF3	220	1339	18082	1.78009	0.999999	0.0542736	0.0504783
GOTERM_BP_ALL	GO:1902533~positive regulation of intracellular signal transduction	22	8.76494	0.00333478	NTRK1, GPR17, CD84, CD40, MYOC, IL15, GADD45A, EIF2AK2, TREM2, NOD2, THBS1, MID1, ISL1, BST2, ADCYAP1, CCL9, PTPRC, CCL6, TRIM25, PTPN6, PRKD2, MAP3K14	220	905	18082	1.99801	0.999999	0.0552282	0.0513662
GOTERM_BP_ALL	GO:1903034~regulation of response to wounding	8	3.18725	0.00339525	FCER1G, ANXA2, ANXA5, SPP1, CXCR4, KLF4, THBS1, HOPX	220	160	18082	4.10955	0.999999	0.0557948	0.0518932
GOTERM_BP_ALL	GO:1902680~positive regulation of RNA biosynthetic process	29	11.5538	0.00340289	CD40, NOD2, HIF3A, BARX2, NKX2-1, NDN, JUNB, KDM6B, EGR1, EGR2, EGR4, PRRX1, SLC11A1, FOS, ARID3B, KLF4, ISL1, ELL3, FOSL2, NPAS4, COL1A1, NR4A1, MLXIPL, ADCYAP1, HMGA1-RS1, NR4A3, FOSB, PRKD2, ATF3	220	1343	18082	1.77479	0.999999	0.0557948	0.0518932
GOTERM_BP_ALL	GO:0007166~cell surface receptor signaling pathway	43	17.1315	0.00340894	CD40, ITGAM, ITGB5, ITGB2, MILL2, IRS2, TREM2, NOD2, THBS1, CCL9, ADAMTS3, CLEC7A, CCL6, ITGAX, NKX2-1, PAK7, NDN, CD37, CD14, PLXNA4, SNCA, NTRK1, EGR1, FCER1G, MYOC, PRRX1, LY86, FOS, KLF4, ISL1, NPAS4, LAT2, COL1A1, ARC, PTPRC, NR4A3, TYROBP, SUB1, IL3RA, PTPN6, PRKD2, ATF3, ITGB3BP	220	2278	18082	1.55145	0.999999	0.0557948	0.0518932
GOTERM_BP_ALL	GO:0031348~negative regulation of defense response	8	3.18725	0.00351495	GPR17, ADCYAP1, TNFAIP6, TAP1, MILL2, NOD2, PGLYRP1, ISL1	220	161	18082	4.08402	1	0.057306	0.0532986
GOTERM_BP_ALL	GO:0048731~system development	75	29.8805	0.0036127	CD40, ITGAM, TFRC, CTSZ, NAB2, ITGB2, H2-K1, IRS2, TREM2, OXT, HIF3A, SH3PXD2B, CCR6, PGLYRP1, JUNB, CTSD, KDM6B, MYBPC3, FCER1G, MYOC, ANXA2, IL15, ANXA3, MYO7A, FOS, ISL1, CBFA2T3, MLF1, NPAS4, DCSTAMP, ADCYAP1, TYROBP, ALDH1A1, IL3RA, RBP1, SIK1, PRKD2, CRYAB, ATF3, H2-D1, C1QB, GRN, CXCR4, THBS1, BARX2, THBS4, SPP1, NKX2-1, NDN, PLXNA4, NTRK1, EGR1, ST14, EGR2, PRRX1, EIF2AK2, KLF4, H2-AA, EL…	220	4610	18082	1.33716	1	0.0586713	0.0545685
GOTERM_BP_ALL	GO:0030316~osteoclast differentiation	6	2.39044	0.00372545	DCSTAMP, TYROBP, ANXA2, TFRC, FOS, JUNB	220	85	18082	5.80171	1	0.0601937	0.0559844
GOTERM_BP_ALL	GO:0048869~cellular developmental process	73	29.0837	0.00373937	LRGUK, ITGAM, TFRC, ITGB5, NAB2, H2-K1, TREM2, SH3PXD2B, CCR6, PGLYRP1, JUNB, KDM6B, MYBPC3, EGFL6, FCER1G, MYOC, ANXA2, IL15, MYO7A, FOS, ISL1, CBFA2T3, MLF1, DCSTAMP, ADCYAP1, HMGA1-RS1, TYROBP, BBS10, FRMD6, IL3RA, RBP1, SIK1, CFAP54, ATF3, H2-D1, SLFN5, GRN, DDX4, MFI2, CXCR4, BARX2, THBS4, MYL12A, CCL9, SPP1, NKX2-1, NDN, PLXNA4, NTRK1, EGR1, ST14, EGR2, PRRX1, ODF4, EIF2AK2, KLF4, H2-AA, EL…	220	4465	18082	1.34377	1	0.0601937	0.0559844
GOTERM_BP_ALL	GO:0042981~regulation of apoptotic process	31	12.3506	0.00374953	CD40, NCF2, IRS2, NOD2, THBS1, SPP1, PAK7, TNFRSF8, BMF, SNCA, NTRK1, EGR1, HSPA8, FCER1G, GADD45A, DUSP1, ANXA5, EIF2AK2, KLF4, ISL1, ELL3, NR4A1, ADCYAP1, PTPRC, FOLH1, NR4A3, ALDH1A1, VIP, NFKBID, CRYAB, ATF3	220	1482	18082	1.71924	1	0.0601937	0.0559844
GOTERM_BP_ALL	GO:0031343~positive regulation of cell killing	5	1.99203	0.00385435	HSPA8, PTPRC, H2-K1, PVR, H2-D1	220	53	18082	7.75386	1	0.0616402	0.0573298
GOTERM_BP_ALL	GO:0051384~response to glucocorticoid	8	3.18725	0.00389017	NPAS4, ADCYAP1, ANXA3, DUSP1, FOSB, OXT, FOS, ISL1	220	164	18082	4.00931	1	0.0619764	0.0576425
GOTERM_BP_ALL	GO:0010941~regulation of cell death	33	13.1474	0.0039937	CD40, NCF2, CXCR4, IRS2, NOD2, THBS1, SPP1, PAK7, TNFRSF8, BMF, JUNB, SNCA, NTRK1, EGR1, HSPA8, FCER1G, GADD45A, DUSP1, ANXA5, EIF2AK2, KLF4, ISL1, ELL3, NR4A1, ADCYAP1, PTPRC, FOLH1, NR4A3, ALDH1A1, VIP, NFKBID, CRYAB, ATF3	220	1620	18082	1.67426	1	0.0633849	0.0589525
GOTERM_BP_ALL	GO:0002429~immune response-activating cell surface receptor signaling pathway	8	3.18725	0.00401919	LAT2, PTPRC, NR4A3, FCER1G, CLEC7A, MILL2, PTPN6, PRKD2	220	165	18082	3.98501	1	0.063402	0.0589684
GOTERM_BP_ALL	GO:0032680~regulation of tumor necrosis factor production	7	2.78884	0.00402504	CD84, FCER1G, TNFRSF8, NOD2, CD14, THBS1, ISL1	220	124	18082	4.63981	1	0.063402	0.0589684
GOTERM_BP_ALL	GO:0032722~positive regulation of chemokine production	5	1.99203	0.00412383	EGR1, ADCYAP1, CD84, EIF2AK2, NOD2	220	54	18082	7.61027	1	0.0646689	0.0601467
GOTERM_BP_ALL	GO:0036230~granulocyte activation	4	1.59363	0.00413634	TYROBP, FCER1G, ANXA3, MYO1F	220	27	18082	12.1764	1	0.0646689	0.0601467
GOTERM_BP_ALL	GO:0009991~response to extracellular stimulus	14	5.57769	0.00426636	NTRK1, TFRC, IL15, EIF2AK2, OXT, NOD2, FOS, HDDC3, COL1A1, ADCYAP1, RBP1, SPP1, TRIM25, ATF3	220	462	18082	2.49063	1	0.0664537	0.0618067
GOTERM_BP_ALL	GO:0007492~endoderm development	6	2.39044	0.00432178	DUSP4, DUSP5, ARC, ITGB5, DUSP1, NKX2-1	220	88	18082	5.60393	1	0.0670675	0.0623776
GOTERM_BP_ALL	GO:1903555~regulation of tumor necrosis factor superfamily cytokine production	7	2.78884	0.00435219	CD84, FCER1G, TNFRSF8, NOD2, CD14, THBS1, ISL1	220	126	18082	4.56616	1	0.0672903	0.0625848
GOTERM_BP_ALL	GO:0009611~response to wounding	15	5.9761	0.00443382	NTRK1, FCER1G, ANXA2, SLC11A1, ANXA5, CXCR4, KLF4, THBS1, ISL1, HOPX, GFAP, COL1A1, SPP1, PTPN6, TLN1	220	519	18082	2.37546	1	0.0683004	0.0635242
GOTERM_BP_ALL	GO:0006366~transcription from RNA polymerase II promoter	34	13.5458	0.00451646	CD40, NOD2, HIF3A, BARX2, NKX2-1, NDN, JUNB, GBP4, KDM6B, EGR1, EGR2, EGR4, PRRX1, SLC11A1, FOS, ARID3B, KLF4, ISL1, CBFA2T3, HOPX, ELL3, FOSL2, PER2, NPAS4, NR4A1, MLXIPL, ADCYAP1, HMGA1-RS1, NR4A3, IFI27, FOSB, SIK1, PRKD2, ATF3	220	1700	18082	1.64382	1	0.0689831	0.0641592
GOTERM_BP_ALL	GO:0010562~positive regulation of phosphorus metabolic process	24	9.56175	0.00452753	NTRK1, CD84, CD40, ANXA2, IL15, GADD45A, SLC11A1, EIF2AK2, CXCR4, TREM2, NOD2, THBS1, MID1, ISL1, ADCY7, THBS4, MLXIPL, ADCYAP1, CCL9, PTPRC, CCL6, PRKD2, VIP, SNCA	220	1053	18082	1.8733	1	0.0689831	0.0641592
GOTERM_BP_ALL	GO:0045937~positive regulation of phosphate metabolic process	24	9.56175	0.00452753	NTRK1, CD84, CD40, ANXA2, IL15, GADD45A, SLC11A1, EIF2AK2, CXCR4, TREM2, NOD2, THBS1, MID1, ISL1, ADCY7, THBS4, MLXIPL, ADCYAP1, CCL9, PTPRC, CCL6, PRKD2, VIP, SNCA	220	1053	18082	1.8733	1	0.0689831	0.0641592
GOTERM_BP_ALL	GO:0050866~negative regulation of cell activation	8	3.18725	0.00458221	MILR1, CD84, PTPN6, CD37, PGLYRP1, H2-AA, NFKBID, H2-AB1	220	169	18082	3.89069	1	0.0695633	0.0646988
GOTERM_BP_ALL	GO:0043410~positive regulation of MAPK cascade	14	5.57769	0.00467473	NTRK1, CD84, CD40, GADD45A, EIF2AK2, TREM2, NOD2, THBS1, MID1, ADCYAP1, CCL9, PTPRC, CCL6, PRKD2	220	467	18082	2.46397	1	0.0705899	0.0656537
GOTERM_BP_ALL	GO:0071706~tumor necrosis factor superfamily cytokine production	7	2.78884	0.00469857	CD84, FCER1G, TNFRSF8, NOD2, CD14, THBS1, ISL1	220	128	18082	4.49482	1	0.0705899	0.0656537
GOTERM_BP_ALL	GO:0032418~lysosome localization	5	1.99203	0.00470038	LAT2, MILR1, CD84, NR4A3, FCER1G	220	56	18082	7.33847	1	0.0705899	0.0656537
GOTERM_BP_ALL	GO:0042327~positive regulation of phosphorylation	22	8.76494	0.00478136	NTRK1, CD84, CD40, ANXA2, IL15, GADD45A, SLC11A1, EIF2AK2, CXCR4, TREM2, NOD2, THBS1, MID1, ISL1, THBS4, MLXIPL, ADCYAP1, CCL9, PTPRC, CCL6, PRKD2, SNCA	220	934	18082	1.93597	1	0.0715497	0.0665463
GOTERM_BP_ALL	GO:0051251~positive regulation of lymphocyte activation	10	3.98406	0.00487742	CD40, PTPRC, TFRC, IL15, IRS2, NOD2, RASAL3, IL12RB1, H2-AA, H2-AB1	220	263	18082	3.12513	1	0.0727274	0.0676417
GOTERM_BP_ALL	GO:0010466~negative regulation of peptidase activity	9	3.58566	0.00490675	NR4A1, SERPINA3M, PI16, SERPINA3N, CST7, KLF4, THBS1, CRYAB, SNCA	220	216	18082	3.42462	1	0.0729053	0.0678071
GOTERM_BP_ALL	GO:0002485~antigen processing and presentation of endogenous peptide antigen via MHC class I via ER pathway, TAP-dependent	3	1.19522	0.0049703	H2-K1, TAP1, H2-D1	220	9	18082	27.397	1	0.0733294	0.0682016
GOTERM_BP_ALL	GO:0002484~antigen processing and presentation of endogenous peptide antigen via MHC class I via ER pathway	3	1.19522	0.0049703	H2-K1, TAP1, H2-D1	220	9	18082	27.397	1	0.0733294	0.0682016
GOTERM_BP_ALL	GO:0006915~apoptotic process	35	13.9442	0.00501418	CD40, NCF2, IRS2, NOD2, HIF3A, THBS1, SPP1, PAK7, TNFRSF8, BMF, PGLYRP1, SNCA, NTRK1, EGR1, HSPA8, FCER1G, GADD45A, DUSP1, ANXA5, EIF2AK2, KLF4, ISL1, ELL3, NR4A1, ADCYAP1, PTPRC, FOLH1, NR4A3, ALDH1A1, SIK1, VIP, NFKBID, CRYAB, ATF3, ITGB3BP	220	1779	18082	1.61702	1	0.0737172	0.0685623
GOTERM_BP_ALL	GO:1901701~cellular response to oxygen-containing compound	24	9.56175	0.00506858	KDM6B, GBP6, EGR1, CD40, IL15, ANXA5, LY86, TREM2, IRS2, NOD2, FOS, SLC2A5, KLF4, THBS1, ADCY7, COL1A1, NPAS4, MIR379, NR4A1, MLXIPL, NR4A3, PLSCR2, PTPN6, CD14	220	1063	18082	1.85567	1	0.074004	0.0688291
GOTERM_BP_ALL	GO:1901652~response to peptide	13	5.17928	0.0050833	EGR1, EGR2, ANXA5, IRS2, SERPINA3M, OXT, NOD2, SERPINA3N, KLF4, COL1A1, NR4A1, NR4A3, PTPN6	220	418	18082	2.55618	1	0.074004	0.0688291
GOTERM_BP_ALL	GO:0010243~response to organonitrogen compound	21	8.36653	0.00508667	NTRK1, EGR1, EGR2, DUSP1, ANXA5, TREM2, IRS2, SERPINA3M, OXT, NOD2, FOS, SERPINA3N, KLF4, COL1A1, MIR379, NR4A1, NR4A3, FOSB, PTPN6, JUNB, SNCA	220	878	18082	1.96584	1	0.074004	0.0688291
GOTERM_BP_ALL	GO:0040012~regulation of locomotion	20	7.96813	0.00518487	EGR1, MYOC, TNFAIP6, ANXA3, ANXA5, CXCR4, IRS2, NOD2, KLF4, THBS1, THBS4, COL1A1, BST2, PTPRC, NKX2-1, PRKD2, CCR6, PLXNA4, MYO1F, SNCA	220	819	18082	2.0071	1	0.0750289	0.0697823
GOTERM_BP_ALL	GO:0045088~regulation of innate immune response	9	3.58566	0.00519293	FCER1G, CLEC7A, WDFY1, TAP1, PTPN6, NOD2, CD14, PVR, MYO1F	220	218	18082	3.3932	1	0.0750289	0.0697823
GOTERM_BP_ALL	GO:0050671~positive regulation of lymphocyte proliferation	7	2.78884	0.00525562	CD40, PTPRC, TFRC, IL15, IRS2, RASAL3, IL12RB1	220	131	18082	4.39188	1	0.0756737	0.070382
GOTERM_BP_ALL	GO:0032355~response to estradiol	7	2.78884	0.00545163	COL1A1, GRN, IFI27, DUSP1, OXT, CRYAB, FOSL2	220	132	18082	4.35861	1	0.0781113	0.0726491
GOTERM_BP_ALL	GO:0050830~defense response to Gram-positive bacterium	6	2.39044	0.0054622	HIST1H2BN, GBP6, LYZ2, NOD2, PGLYRP1, MYO1F	220	93	18082	5.30264	1	0.0781113	0.0726491
GOTERM_BP_ALL	GO:0042832~defense response to protozoan	4	1.59363	0.0055906	GBP6, CD40, SLC11A1, CD37	220	30	18082	10.9588	1	0.0795687	0.0740046
GOTERM_BP_ALL	GO:0048545~response to steroid hormone	12	4.78088	0.00560209	NPAS4, COL1A1, NR4A1, ADCYAP1, NR4A3, ANXA3, DUSP1, SPP1, FOSB, OXT, FOS, ISL1	220	370	18082	2.66565	1	0.0795687	0.0740046
GOTERM_BP_ALL	GO:0032946~positive regulation of mononuclear cell proliferation	7	2.78884	0.00565294	CD40, PTPRC, TFRC, IL15, IRS2, RASAL3, IL12RB1	220	133	18082	4.32584	1	0.0800196	0.074424
GOTERM_BP_ALL	GO:0032103~positive regulation of response to external stimulus	10	3.98406	0.00577359	CCL9, FCER1G, CCL6, LY86, PRKD2, NOD2, CCR6, THBS1, CTSS, THBS4	220	270	18082	3.04411	1	0.0814524	0.0757565
GOTERM_BP_ALL	GO:0033273~response to vitamin	6	2.39044	0.00597282	COL1A1, IL15, RBP1, SPP1, EIF2AK2, TRIM25	220	95	18082	5.191	1	0.0835376	0.077696
GOTERM_BP_ALL	GO:2000117~negative regulation of cysteine-type endopeptidase activity	6	2.39044	0.00597282	NR4A1, CST7, KLF4, THBS1, CRYAB, SNCA	220	95	18082	5.191	1	0.0835376	0.077696
GOTERM_BP_ALL	GO:0044763~single-organism cellular process	170	67.7291	0.00598122	MIDN, CD84, TFRC, NCF2, GMFG, NAB2, H2-K1, HJURP, IRS2, PVR, HDDC3, MILR1, TMEM145, CAR13, TNFRSF8, TRIM25, PGLYRP1, JUNB, SLC11A1, SYTL1, HMHA1, TAP1, MYO7A, NEAT1, ISL1, MID1, PISD, NPAS4, LARS2, ADCYAP1, ARC, FOLH1, TYROBP, FRMD6, SUB1, RBP1, WDFY1, SIK1, PRKD2, RIN3, TLN1, H2-D1, ATF3, OLFR1393, DDX4, RRAD, COX18, MFI2, RASAL3, MYL12A, CLEC7A, NKX2-1, NDN, BMF, CD14, PLXNA4, EGR1, CDT1, HSPA8…	220	12536	18082	1.11459	1	0.0835376	0.077696
GOTERM_BP_ALL	GO:0065007~biological regulation	163	64.9402	0.00608541	MIDN, CD84, TFRC, NCF2, GMFG, NAB2, H2-K1, HJURP, IRS2, PVR, MILR1, C4B, TMEM145, TNFRSF8, TRIM25, PGLYRP1, JUNB, ZFP458, KCNH6, SLC11A1, ZFP976, SYTL1, HMHA1, TAP1, ISL1, MID1, NPAS4, ADCYAP1, ARC, FOLH1, TYROBP, FRMD6, IFI27, ZFP40, SUB1, RBP1, WDFY1, SIK1, PRKD2, RIN3, TLN1, H2-D1, ATF3, OLFR1393, DDX4, RRAD, MFI2, RASAL3, MYL12A, CLEC7A, NKX2-1, NDN, BMF, CD14, PLXNA4, EGR1, CDT1, HSPA8, GPR1…	220	11917	18082	1.1242	1	0.0847106	0.0787869
GOTERM_BP_ALL	GO:0001934~positive regulation of protein phosphorylation	21	8.36653	0.00610612	NTRK1, CD84, CD40, ANXA2, IL15, GADD45A, SLC11A1, EIF2AK2, CXCR4, TREM2, NOD2, THBS1, MID1, ISL1, THBS4, ADCYAP1, CCL9, PTPRC, CCL6, PRKD2, SNCA	220	893	18082	1.93282	1	0.0847174	0.0787932
GOTERM_BP_ALL	GO:0002604~regulation of dendritic cell antigen processing and presentation	3	1.19522	0.0061635	SLC11A1, NOD2, THBS1	220	10	18082	24.6573	1	0.0852313	0.0792712
GOTERM_BP_ALL	GO:0050730~regulation of peptidyl-tyrosine phosphorylation	9	3.58566	0.00641043	CD40, PTPRC, IL15, ITGB2, PTPN6, TREM2, NOD2, ISL1, THBS4	220	226	18082	3.27309	1	0.0883543	0.0821759
GOTERM_BP_ALL	GO:0043086~negative regulation of catalytic activity	17	6.77291	0.00661885	DUSP4, MIDN, GADD45A, DUSP1, IRS2, SERPINA3M, SERPINA3N, CST7, KLF4, THBS1, NR4A1, ADCYAP1, PTPRC, PTPN6, PI16, CRYAB, SNCA	220	659	18082	2.12025	1	0.0908523	0.0844992
GOTERM_BP_ALL	GO:0071496~cellular response to external stimulus	10	3.98406	0.00663504	COL1A1, CD40, TFRC, IL15, GADD45A, EIF2AK2, TNFRSF8, FOS, MAP3K14, ATF3	220	276	18082	2.97793	1	0.0908523	0.0844992
GOTERM_BP_ALL	GO:0002437~inflammatory response to antigenic stimulus	5	1.99203	0.00674907	KDM6B, GPR17, ADCYAP1, FCER1G, NOD2	220	62	18082	6.6283	1	0.0918224	0.0854014
GOTERM_BP_ALL	GO:0022407~regulation of cell-cell adhesion	12	4.78088	0.00674972	PTPRC, NR4A3, TFRC, IL15, PTPN6, CCR6, RASAL3, IL12RB1, KLF4, H2-AA, NFKBID, H2-AB1	220	380	18082	2.5955	1	0.0918224	0.0854014
GOTERM_BP_ALL	GO:1903039~positive regulation of leukocyte cell-cell adhesion	8	3.18725	0.00681582	PTPRC, NR4A3, TFRC, IL15, RASAL3, IL12RB1, H2-AA, H2-AB1	220	182	18082	3.61279	1	0.0924217	0.0859588
GOTERM_BP_ALL	GO:2000145~regulation of cell motility	19	7.56972	0.00697595	EGR1, MYOC, TNFAIP6, ANXA3, ANXA5, CXCR4, IRS2, NOD2, KLF4, THBS1, THBS4, COL1A1, BST2, PTPRC, NKX2-1, PRKD2, CCR6, PLXNA4, MYO1F	220	782	18082	1.99697	1	0.0939943	0.0874214
GOTERM_BP_ALL	GO:0070665~positive regulation of leukocyte proliferation	7	2.78884	0.00697667	CD40, PTPRC, TFRC, IL15, IRS2, RASAL3, IL12RB1	220	139	18082	4.13911	1	0.0939943	0.0874214
GOTERM_BP_ALL	GO:0044708~single-organism behavior	14	5.57769	0.00702278	NTRK1, EGR1, EGR2, OXT, FOS, THBS1, THBS4, NPAS4, ADCYAP1, ARC, NR4A3, PAK7, VIP, SNCA	220	491	18082	2.34353	1	0.0943123	0.0877172
GOTERM_BP_ALL	GO:0031399~regulation of protein modification process	32	12.749	0.0071204	CD84, CD40, ITGB2, CXCR4, TREM2, NOD2, THBS1, THBS4, CCL9, CCL6, GBP4, SNCA, NTRK1, DUSP4, EGR1, MYOC, ANXA2, GADD45A, IL15, DUSP1, SLC11A1, EIF2AK2, KLF4, ISL1, MID1, PER2, MLXIPL, ADCYAP1, PTPRC, PTPN6, PRKD2, ATF3	220	1618	18082	1.62553	1	0.0953178	0.0886524
GOTERM_BP_ALL	GO:0032870~cellular response to hormone stimulus	15	5.9761	0.00720083	NCF2, DUSP1, ANXA5, IRS2, FOS, ISL1, CTSS, NPAS4, NR4A1, ADCYAP1, NR4A3, FOSB, PTPN6, SIK1, JUNB	220	549	18082	2.24565	1	0.0960875	0.0893682
GOTERM_BP_ALL	GO:0050863~regulation of T cell activation	10	3.98406	0.00726687	PTPRC, TFRC, IL15, PTPN6, CCR6, RASAL3, IL12RB1, H2-AA, NFKBID, H2-AB1	220	280	18082	2.93539	1	0.0966609	0.0899015
GOTERM_BP_ALL	GO:0002861~regulation of inflammatory response to antigenic stimulus	4	1.59363	0.00731593	GPR17, ADCYAP1, FCER1G, NOD2	220	33	18082	9.96253	1	0.0970055	0.0902221
GOTERM_BP_ALL	GO:0035556~intracellular signal transduction	43	17.1315	0.00736274	CD84, CD40, RRAD, CXCR4, IRS2, TREM2, NOD2, RASAL3, THBS1, ADCY7, CCL9, CYTH4, CCL6, TRIM25, CCR6, NTRK1, DUSP4, GPR17, MYOC, GADD45A, IL15, DUSP1, SLC11A1, HUNK, EIF2AK2, HMHA1, KLF4, ISL1, MID1, ELL3, LAT2, BST2, ARL4D, MLXIPL, ADCYAP1, PTPRC, PTPN6, SIK1, PRKD2, NFKBID, CRYAB, MAP3K14, ATF3	220	2380	18082	1.48496	1	0.0973182	0.0905129
GOTERM_BP_ALL	GO:0010038~response to metal ion	11	4.38247	0.00740407	C1QA, TFRC, DUSP1, HAAO, ANXA5, FOSB, FOS, CD14, THBS1, JUNB, SNCA	220	332	18082	2.72319	1	0.0975568	0.0907348
GOTERM_BP_ALL	GO:0045055~regulated exocytosis	8	3.18725	0.00742914	LAT2, MILR1, CD84, NR4A3, FCER1G, ANXA3, SYTL1, MYO1F	220	185	18082	3.5542	1	0.0975803	0.0907567
GOTERM_BP_ALL	GO:0002468~dendritic cell antigen processing and presentation	3	1.19522	0.00747336	SLC11A1, NOD2, THBS1	220	11	18082	22.4157	1	0.0978543	0.0910116
GOTERM_BP_ALL	GO:0042326~negative regulation of phosphorylation	13	5.17928	0.00752729	DUSP4, MIDN, GADD45A, DUSP1, IRS2, KLF4, CBFA2T3, MLXIPL, PTPRC, PTPN6, GBP4, ATF3, SNCA	220	440	18082	2.42837	1	0.0982534	0.0913827
GOTERM_BP_ALL	GO:0072593~reactive oxygen species metabolic process	9	3.58566	0.00764655	NCF2, NNT, GADD45A, SH3PXD2B, ITGB2, KLF4, THBS1, CRYAB, SNCA	220	233	18082	3.17476	1	0.0995002	0.0925423
GOTERM_BP_ALL	GO:0051591~response to cAMP	6	2.39044	0.00770512	COL1A1, DUSP1, FOSB, OXT, FOS, JUNB	220	101	18082	4.88263	1	0.0999519	0.0929624
GOTERM_BP_ALL	GO:0009653~anatomical structure morphogenesis	48	19.1235	0.00780241	LRGUK, ITGB5, MFI2, CTSZ, NAB2, ITGB2, CXCR4, HIF3A, THBS1, BARX2, THBS4, MYL12A, SPP1, NKX2-1, NDN, JUNB, CTSD, PLXNA4, MYBPC3, KDM6B, NTRK1, DUSP4, DUSP5, ST14, EGR2, MYOC, ANXA2, PRRX1, ANXA3, DUSP1, MYO7A, KLF4, ISL1, HOPX, ELL3, COL1A1, NR4A1, DCSTAMP, ARC, NR4A3, BBS10, FRMD6, ALDH1A1, MGP, PTPN6, PRKD2, CFAP54, CRYAB	220	2744	18082	1.43774	1	0.100902	0.0938457
GOTERM_BP_ALL	GO:0042113~B cell activation	10	3.98406	0.00793697	NTRK1, LAT2, CD40, PTPRC, TFRC, PTPN6, IRS2, NOD2, CCR6, H2-AB1	220	284	18082	2.89405	1	0.102221	0.0950733
GOTERM_BP_ALL	GO:0001562~response to protozoan	4	1.59363	0.00795327	GBP6, CD40, SLC11A1, CD37	220	34	18082	9.66952	1	0.102221	0.0950733
GOTERM_BP_ALL	GO:0032501~multicellular organismal process	117	46.6135	0.00823241	CD84, TFRC, NCF2, NAB2, H2-K1, IRS2, TNFRSF8, PGLYRP1, JUNB, SLC11A1, MYO7A, ISL1, NPAS4, ADCYAP1, ARC, TYROBP, IFI27, RBP1, SIK1, PRKD2, TLN1, H2-D1, ATF3, DSC3, OLFR1393, DDX4, NKX2-1, NDN, CD14, PLXNA4, EGR1, EGR2, ST14, ODF4, EIF2AK2, ELL3, HOPX, FOSL2, GFAP, COL1A1, BST2, MYLPF, NR4A1, MLXIPL, PTPRC, NR4A3, SLC26A7, HIST1H4D, NFKBID, H2-AB1, LRGUK, CD40, ITGAM, ITGB5, TNFAIP6, ITGB2, CTSZ, T…	220	8084	18082	1.18955	1	0.105486	0.0981092
GOTERM_BP_ALL	GO:0050727~regulation of inflammatory response	10	3.98406	0.00830899	GPR17, ADCYAP1, CCL9, FCER1G, TNFAIP6, CCL6, NOD2, PGLYRP1, ISL1, CTSS	220	286	18082	2.87381	1	0.106142	0.09872
GOTERM_BP_ALL	GO:0032649~regulation of interferon-gamma production	6	2.39044	0.00835281	SLC11A1, NOD2, CD14, IL12RB1, PGLYRP1, ISL1	220	103	18082	4.78782	1	0.106283	0.0988508
GOTERM_BP_ALL	GO:0050789~regulation of biological process	156	62.1514	0.00837073	MIDN, CD84, TFRC, NCF2, GMFG, NAB2, H2-K1, HJURP, IRS2, PVR, MILR1, C4B, TMEM145, TNFRSF8, TRIM25, PGLYRP1, JUNB, ZFP458, SLC11A1, ZFP976, SYTL1, HMHA1, TAP1, ISL1, MID1, NPAS4, ADCYAP1, ARC, FOLH1, TYROBP, FRMD6, IFI27, ZFP40, SUB1, RBP1, WDFY1, SIK1, PRKD2, RIN3, H2-D1, ATF3, OLFR1393, DDX4, RRAD, MFI2, RASAL3, MYL12A, CLEC7A, NKX2-1, NDN, BMF, CD14, PLXNA4, EGR1, CDT1, HSPA8, GPR17, EGR2, EGR4…	220	11372	18082	1.12749	1	0.106283	0.0988508
GOTERM_BP_ALL	GO:0030335~positive regulation of cell migration	13	5.17928	0.00844991	EGR1, MYOC, TNFAIP6, ANXA3, CXCR4, IRS2, THBS1, THBS4, COL1A1, PTPRC, PRKD2, CCR6, MYO1F	220	446	18082	2.3957	1	0.106964	0.0994843
GOTERM_BP_ALL	GO:0010628~positive regulation of gene expression	33	13.1474	0.0086056	CD40, MFI2, NOD2, HIF3A, THBS1, BARX2, NKX2-1, NDN, JUNB, KDM6B, EGR1, HSPA8, EGR2, EGR4, PRRX1, SLC11A1, FOS, ARID3B, KLF4, ISL1, ELL3, FOSL2, NPAS4, COL1A1, NR4A1, MLXIPL, ADCYAP1, HMGA1-RS1, NR4A3, FOSB, PRKD2, HIST1H4D, ATF3	220	1708	18082	1.588	1	0.108491	0.100905
GOTERM_BP_ALL	GO:0002920~regulation of humoral immune response	4	1.59363	0.00862234	PTPRC, PTPN6, CD37, NOD2	220	35	18082	9.39325	1	0.108491	0.100905
GOTERM_BP_ALL	GO:0002923~regulation of humoral immune response mediated by circulating immunoglobulin	3	1.19522	0.00889691	PTPRC, PTPN6, NOD2	220	12	18082	20.5477	1	0.110617	0.102882
GOTERM_BP_ALL	GO:0051580~regulation of neurotransmitter uptake	3	1.19522	0.00889691	PER2, GFAP, SNCA	220	12	18082	20.5477	1	0.110617	0.102882
GOTERM_BP_ALL	GO:0032890~regulation of organic acid transport	3	1.19522	0.00889691	PER2, IRS2, THBS1	220	12	18082	20.5477	1	0.110617	0.102882
GOTERM_BP_ALL	GO:0035970~peptidyl-threonine dephosphorylation	3	1.19522	0.00889691	DUSP4, DUSP5, DUSP1	220	12	18082	20.5477	1	0.110617	0.102882
GOTERM_BP_ALL	GO:0030334~regulation of cell migration	18	7.17131	0.0090303	EGR1, MYOC, TNFAIP6, ANXA3, CXCR4, IRS2, NOD2, KLF4, THBS1, THBS4, COL1A1, BST2, PTPRC, NKX2-1, PRKD2, CCR6, PLXNA4, MYO1F	220	742	18082	1.99385	1	0.111944	0.104116
GOTERM_BP_ALL	GO:0007422~peripheral nervous system development	5	1.99203	0.00931596	EGR2, MYOC, NAB2, ISL1, PLXNA4	220	68	18082	6.04345	1	0.115144	0.107092
GOTERM_BP_ALL	GO:0051051~negative regulation of transport	14	5.57769	0.00940848	CD84, MIDN, MRLN, ANXA2, ANXA5, IRS2, OXT, THBS1, BST2, ADCYAP1, VIP, CRYAB, GBP4, SNCA	220	510	18082	2.25622	1	0.115946	0.107838
GOTERM_BP_ALL	GO:0016043~cellular component organization	89	35.4582	0.00950182	LRGUK, KDM5D, ITGB5, GMFG, ITGB2, H2-K1, HJURP, TREM2, OXT, CTSS, SH3PXD2B, ITGAX, CTSD, KDM6B, MYBPC3, EGFL6, FCER1G, KCNH6, MYOC, ANXA2, DUSP1, SFTPC, SLC11A1, ANXA5, SYTL1, MYO7A, NEAT1, ISL1, MID1, NPAS4, LARS2, DCSTAMP, ADCYAP1, HMGA1-RS1, ARC, BBS10, FRMD6, NDUFS5, ALDH1A1, IL3RA, COL6A4, PRKD2, TLN1, CFAP54, CRYAB, ITGB3BP, H2-D1, HIST1H2BN, GRN, DDX4, RRAD, COX18, MFI2, CXCR4, CAPG, NOD2,…	220	5872	18082	1.24574	1	0.116753	0.108588
GOTERM_BP_ALL	GO:0008219~cell death	37	14.741	0.0100662	CD40, NCF2, CXCR4, IRS2, NOD2, HIF3A, THBS1, SPP1, PAK7, TNFRSF8, BMF, PGLYRP1, SNCA, NTRK1, EGR1, HSPA8, FCER1G, GADD45A, DUSP1, ANXA5, EIF2AK2, KLF4, ISL1, ELL3, NR4A1, ADCYAP1, PTPRC, FOLH1, NR4A3, ALDH1A1, SIK1, PRKD2, VIP, NFKBID, CRYAB, ATF3, ITGB3BP	220	2003	18082	1.51825	1	0.123325	0.114701
GOTERM_BP_ALL	GO:0019885~antigen processing and presentation of endogenous peptide antigen via MHC class I	3	1.19522	0.0104312	H2-K1, TAP1, H2-D1	220	13	18082	18.9671	1	0.127403	0.118493
GOTERM_BP_ALL	GO:0012501~programmed cell death	35	13.9442	0.0104948	CD40, NCF2, IRS2, NOD2, HIF3A, THBS1, SPP1, PAK7, TNFRSF8, BMF, PGLYRP1, SNCA, NTRK1, EGR1, HSPA8, FCER1G, GADD45A, DUSP1, ANXA5, EIF2AK2, KLF4, ISL1, ELL3, NR4A1, ADCYAP1, PTPRC, FOLH1, NR4A3, ALDH1A1, SIK1, VIP, NFKBID, CRYAB, ATF3, ITGB3BP	220	1870	18082	1.53833	1	0.127403	0.118493
GOTERM_BP_ALL	GO:1901698~response to nitrogen compound	22	8.76494	0.0105067	NTRK1, EGR1, EGR2, DUSP1, ANXA5, TREM2, IRS2, SERPINA3M, OXT, NOD2, FOS, SERPINA3N, KLF4, THBS1, COL1A1, MIR379, NR4A1, NR4A3, FOSB, PTPN6, JUNB, SNCA	220	1004	18082	1.801	1	0.127403	0.118493
GOTERM_BP_ALL	GO:0032609~interferon-gamma production	6	2.39044	0.0105206	SLC11A1, NOD2, CD14, IL12RB1, PGLYRP1, ISL1	220	109	18082	4.52427	1	0.127403	0.118493
GOTERM_BP_ALL	GO:2000147~positive regulation of cell motility	13	5.17928	0.0105608	EGR1, MYOC, TNFAIP6, ANXA3, CXCR4, IRS2, THBS1, THBS4, COL1A1, PTPRC, PRKD2, CCR6, MYO1F	220	461	18082	2.31775	1	0.127522	0.118604
GOTERM_BP_ALL	GO:1904018~positive regulation of vasculature development	7	2.78884	0.010593	EGR1, ANXA3, ITGB2, CXCR4, PRKD2, THBS1, ISL1	220	152	18082	3.78511	1	0.127542	0.118624
GOTERM_BP_ALL	GO:0002639~positive regulation of immunoglobulin production	4	1.59363	0.0108231	CD40, PTPRC, TFRC, CD37	220	38	18082	8.65167	1	0.129939	0.120852
GOTERM_BP_ALL	GO:0032268~regulation of cellular protein metabolic process	41	16.3347	0.0111499	CD84, CD40, MFI2, ITGB2, CXCR4, TREM2, NOD2, CST7, THBS1, THBS4, CCL9, CCL6, GBP4, SNCA, NTRK1, DUSP4, EGR1, HSPA8, MYOC, ANXA2, GADD45A, IL15, DUSP1, SLC11A1, EIF2AK2, SERPINA3M, SERPINA3N, KLF4, ISL1, MID1, CBFA2T3, PER2, NR4A1, MLXIPL, ADCYAP1, PTPRC, PTPN6, PRKD2, PI16, CRYAB, ATF3	220	2298	18082	1.46642	1	0.13348	0.124146
GOTERM_BP_ALL	GO:0044093~positive regulation of molecular function	26	10.3586	0.0112161	CD84, CD40, ITGB2, NOD2, THBS1, ADCY7, CTSS, CCL9, CCL6, TRIM25, TNFRSF8, SNCA, NTRK1, HSPA8, ANXA2, GADD45A, ANXA3, SLC11A1, EIF2AK2, KLF4, ISL1, ADCYAP1, ARC, PTPRC, PRKD2, VIP	220	1270	18082	1.68265	1	0.13389	0.124528
GOTERM_BP_ALL	GO:0051607~defense response to virus	10	3.98406	0.0113167	BST2, CD40, PTPRC, IL15, ANXA5, ITGAX, EIF2AK2, MILL2, TRIM25, IL12RB1	220	301	18082	2.73059	1	0.134326	0.124933
GOTERM_BP_ALL	GO:0042742~defense response to bacterium	10	3.98406	0.0113167	HIST1H2BN, GBP6, FCER1G, ANXA3, LYZ2, SLC11A1, H2-K1, NOD2, PGLYRP1, MYO1F	220	301	18082	2.73059	1	0.134326	0.124933
GOTERM_BP_ALL	GO:0002707~negative regulation of lymphocyte mediated immunity	4	1.59363	0.0116221	PTPRC, TAP1, PTPN6, NOD2	220	39	18082	8.42984	1	0.137561	0.127941
GOTERM_BP_ALL	GO:0050900~leukocyte migration	10	3.98406	0.011783	CCL9, ITGAM, FCER1G, CCL6, ITGB2, SPP1, NOD2, CCR6, THBS1, THBS4	220	303	18082	2.71257	1	0.139072	0.129347
GOTERM_BP_ALL	GO:0019886~antigen processing and presentation of exogenous peptide antigen via MHC class II	3	1.19522	0.0120734	FCER1G, H2-AA, H2-AB1	220	14	18082	17.6123	1	0.1421	0.132163
GOTERM_BP_ALL	GO:0071822~protein complex subunit organization	28	11.1554	0.0123745	HIST1H2BN, COX18, GMFG, HJURP, CAPG, NOD2, THBS4, SH3PXD2B, BMF, SNCA, MYBPC3, HSPA8, KCNH6, ANXA2, SFTPC, ANXA5, EIF2AK2, MID1, PER2, COL1A1, BBS10, NDUFS5, ALDH1A1, MGP, COL6A4, CRYAB, HIST1H4D, ITGB3BP	220	1414	18082	1.62754	1	0.145236	0.13508
GOTERM_BP_ALL	GO:0051272~positive regulation of cellular component movement	13	5.17928	0.0126935	EGR1, MYOC, TNFAIP6, ANXA3, CXCR4, IRS2, THBS1, THBS4, COL1A1, PTPRC, PRKD2, CCR6, MYO1F	220	472	18082	2.26373	1	0.148264	0.137896
GOTERM_BP_ALL	GO:1902531~regulation of intracellular signal transduction	30	11.9522	0.0127033	CD84, CD40, TREM2, NOD2, RASAL3, THBS1, CCL9, CYTH4, CCL6, TRIM25, NTRK1, DUSP4, GPR17, MYOC, GADD45A, IL15, DUSP1, EIF2AK2, KLF4, ISL1, MID1, ELL3, BST2, ADCYAP1, PTPRC, PTPN6, PRKD2, NFKBID, MAP3K14, ATF3	220	1552	18082	1.58874	1	0.148264	0.137896
GOTERM_BP_ALL	GO:0051179~localization	85	33.8645	0.012894	CD40, MIDN, CD84, ITGAM, TFRC, TNFAIP6, ITGB2, SLC6A20A, IRS2, TREM2, OXT, SLC2A5, PVR, CTSS, MILR1, NNT, SH3PXD2B, ITGAX, CFAP46, CCR6, SLC39A2, FCER1G, KCNH6, MYOC, ANXA2, ANXA3, SLC11A1, ANXA5, SYTL1, TAP1, MYO7A, ISL1, MID1, LAT2, ADCYAP1, ARC, FRMD6, IFI27, NDUFS5, RBP1, SIK1, PRKD2, TLN1, CFAP54, CRYAB, GRN, DDX4, MRLN, FRRS1, COX18, MFI2, CXCR4, NOD2, THBS1, THBS4, MYL12A, CCL9, SYNGR2, CL…	220	5623	18082	1.24244	1	0.150072	0.139578
GOTERM_BP_ALL	GO:0002367~cytokine production involved in immune response	5	1.99203	0.0130265	BST2, NR4A3, FCER1G, SLC11A1, NOD2	220	75	18082	5.47939	1	0.151194	0.140621
GOTERM_BP_ALL	GO:0040017~positive regulation of locomotion	13	5.17928	0.0130735	EGR1, MYOC, TNFAIP6, ANXA3, CXCR4, IRS2, THBS1, THBS4, COL1A1, PTPRC, PRKD2, CCR6, MYO1F	220	474	18082	2.25418	1	0.15132	0.140739
GOTERM_BP_ALL	GO:0007565~female pregnancy	8	3.18725	0.0132485	GRN, IFI27, H2-Q7, FOSB, OXT, FOS, ADCY7, JUNB	220	207	18082	3.17646	1	0.152923	0.142229
GOTERM_BP_ALL	GO:0009966~regulation of signal transduction	43	17.1315	0.0133963	CD84, CD40, TREM2, NOD2, RASAL3, THBS1, CCL9, ADAMTS3, CYTH4, CCL6, NKX2-1, PAK7, TRIM25, BMF, SNCA, NTRK1, DUSP4, GPR17, EGR1, MYOC, ANXA2, PRRX1, GADD45A, IL15, DUSP1, LY86, EIF2AK2, KLF4, ISL1, MID1, ELL3, COL1A1, BST2, ADCYAP1, ARC, PTPRC, WDFY1, PTPN6, PRKD2, VIP, NFKBID, MAP3K14, ATF3	220	2468	18082	1.43201	1	0.154205	0.143422
GOTERM_BP_ALL	GO:0050728~negative regulation of inflammatory response	6	2.39044	0.0135025	GPR17, ADCYAP1, TNFAIP6, NOD2, PGLYRP1, ISL1	220	116	18082	4.25125	1	0.155001	0.144162
GOTERM_BP_ALL	GO:1901342~regulation of vasculature development	9	3.58566	0.013557	EGR1, ANXA3, ITGB2, CXCR4, PRKD2, KLF4, THBS1, ISL1, THBS4	220	258	18082	2.86712	1	0.155201	0.144348
GOTERM_BP_ALL	GO:0002862~negative regulation of inflammatory response to antigenic stimulus	3	1.19522	0.0138207	GPR17, ADCYAP1, NOD2	220	15	18082	16.4382	1	0.15779	0.146756
GOTERM_BP_ALL	GO:0051247~positive regulation of protein metabolic process	28	11.1554	0.0139345	CD84, CD40, MFI2, CXCR4, TREM2, NOD2, THBS1, THBS4, CCL9, CCL6, TNFRSF8, SNCA, NTRK1, EGR1, HSPA8, ANXA2, GADD45A, IL15, SLC11A1, EIF2AK2, KLF4, ISL1, MID1, CBFA2T3, ADCYAP1, PTPRC, PRKD2, VIP	220	1428	18082	1.61159	1	0.158657	0.147562
GOTERM_BP_ALL	GO:0002208~somatic diversification of immunoglobulins involved in immune response	4	1.59363	0.0142185	CD40, PTPRC, TFRC, CCR6	220	42	18082	7.82771	1	0.160581	0.149351
GOTERM_BP_ALL	GO:0002204~somatic recombination of immunoglobulin genes involved in immune response	4	1.59363	0.0142185	CD40, PTPRC, TFRC, CCR6	220	42	18082	7.82771	1	0.160581	0.149351
GOTERM_BP_ALL	GO:0045190~isotype switching	4	1.59363	0.0142185	CD40, PTPRC, TFRC, CCR6	220	42	18082	7.82771	1	0.160581	0.149351
GOTERM_BP_ALL	GO:0045619~regulation of lymphocyte differentiation	7	2.78884	0.0145553	PTPRC, IL15, PTPN6, CCR6, PGLYRP1, H2-AA, NFKBID	220	163	18082	3.52967	1	0.163943	0.152478
GOTERM_BP_ALL	GO:0051246~regulation of protein metabolic process	43	17.1315	0.0147505	CD84, CD40, MFI2, ITGB2, CXCR4, TREM2, NOD2, CST7, THBS1, THBS4, CCL9, CCL6, TNFRSF8, GBP4, SNCA, NTRK1, DUSP4, EGR1, HSPA8, MYOC, ANXA2, GADD45A, IL15, DUSP1, SLC11A1, EIF2AK2, SERPINA3M, SERPINA3N, KLF4, ISL1, MID1, CBFA2T3, PER2, NR4A1, MLXIPL, ADCYAP1, PTPRC, PTPN6, PRKD2, PI16, VIP, CRYAB, ATF3	220	2483	18082	1.42336	1	0.165696	0.154109
GOTERM_BP_ALL	GO:0051270~regulation of cellular component movement	19	7.56972	0.0147936	EGR1, MYOC, TNFAIP6, ANXA3, ANXA5, CXCR4, IRS2, NOD2, KLF4, THBS1, THBS4, COL1A1, BST2, PTPRC, NKX2-1, PRKD2, CCR6, PLXNA4, MYO1F	220	846	18082	1.8459	1	0.165735	0.154146
GOTERM_BP_ALL	GO:0071260~cellular response to mechanical stimulus	5	1.99203	0.0148673	COL1A1, CD40, GADD45A, TNFRSF8, MAP3K14	220	78	18082	5.26865	1	0.166117	0.154501
GOTERM_BP_ALL	GO:0050798~activated T cell proliferation	4	1.59363	0.015151	ITGAM, ITGB2, ITGAX, IL12RB1	220	43	18082	7.64567	1	0.167582	0.155863
GOTERM_BP_ALL	GO:0030890~positive regulation of B cell proliferation	4	1.59363	0.015151	CD40, PTPRC, TFRC, IRS2	220	43	18082	7.64567	1	0.167582	0.155863
GOTERM_BP_ALL	GO:0033003~regulation of mast cell activation	4	1.59363	0.015151	MILR1, CD84, NR4A3, FCER1G	220	43	18082	7.64567	1	0.167582	0.155863
GOTERM_BP_ALL	GO:0030098~lymphocyte differentiation	11	4.38247	0.0152739	NTRK1, EGR1, PTPRC, FCER1G, IL15, PTPN6, CCR6, PGLYRP1, H2-AA, NFKBID, H2-AB1	220	371	18082	2.43693	1	0.167582	0.155863
GOTERM_BP_ALL	GO:0001818~negative regulation of cytokine production	8	3.18725	0.0152784	BST2, CD84, SLC11A1, NOD2, KLF4, PGLYRP1, THBS1, GBP4	220	213	18082	3.08698	1	0.167582	0.155863
GOTERM_BP_ALL	GO:0022409~positive regulation of cell-cell adhesion	8	3.18725	0.0152784	PTPRC, NR4A3, TFRC, IL15, RASAL3, IL12RB1, H2-AA, H2-AB1	220	213	18082	3.08698	1	0.167582	0.155863
GOTERM_BP_ALL	GO:0000302~response to reactive oxygen species	8	3.18725	0.0152784	KDM6B, COL1A1, NR4A3, DUSP1, FOS, KLF4, THBS1, CRYAB	220	213	18082	3.08698	1	0.167582	0.155863
GOTERM_BP_ALL	GO:0001704~formation of primary germ layer	6	2.39044	0.0154391	KDM6B, DUSP4, DUSP5, NR4A3, ITGB5, DUSP1	220	120	18082	4.10955	1	0.168903	0.157092
GOTERM_BP_ALL	GO:0002483~antigen processing and presentation of endogenous peptide antigen	3	1.19522	0.0156703	H2-K1, TAP1, H2-D1	220	16	18082	15.4108	1	0.170986	0.159029
GOTERM_BP_ALL	GO:0031667~response to nutrient levels	12	4.78088	0.0159718	NTRK1, COL1A1, ADCYAP1, IL15, RBP1, SPP1, EIF2AK2, TRIM25, OXT, NOD2, HDDC3, ATF3	220	430	18082	2.2937	1	0.173823	0.161668
GOTERM_BP_ALL	GO:0035914~skeletal muscle cell differentiation	5	1.99203	0.0161813	EGR1, NR4A1, EGR2, FOS, ATF3	220	80	18082	5.13693	1	0.175646	0.163364
GOTERM_BP_ALL	GO:0043154~negative regulation of cysteine-type endopeptidase activity involved in apoptotic process	5	1.99203	0.0168647	NR4A1, KLF4, THBS1, CRYAB, SNCA	220	81	18082	5.07351	1	0.182592	0.169824
GOTERM_BP_ALL	GO:0034113~heterotypic cell-cell adhesion	4	1.59363	0.0171176	PTPRC, ITGB2, ITGAX, KLF4	220	45	18082	7.30586	1	0.184852	0.171926
GOTERM_BP_ALL	GO:0043434~response to peptide hormone	11	4.38247	0.0172766	COL1A1, EGR1, NR4A1, EGR2, NR4A3, ANXA5, PTPN6, IRS2, SERPINA3M, OXT, SERPINA3N	220	378	18082	2.3918	1	0.18609	0.173077
GOTERM_BP_ALL	GO:0031623~receptor internalization	5	1.99203	0.0175659	FCER1G, ANXA2, TFRC, ITGB2, SNCA	220	82	18082	5.01164	1	0.188721	0.175524
GOTERM_BP_ALL	GO:0002523~leukocyte migration involved in inflammatory response	3	1.19522	0.0176195	ITGAM, ITGB2, CCR6	220	17	18082	14.5043	1	0.188813	0.17561
GOTERM_BP_ALL	GO:0007611~learning or memory	9	3.58566	0.017682	NPAS4, NTRK1, EGR1, EGR2, ARC, PAK7, OXT, FOS, VIP	220	271	18082	2.72959	1	0.188999	0.175783
GOTERM_BP_ALL	GO:0065008~regulation of biological quality	55	21.9124	0.0181631	CD40, MIDN, TFRC, NCF2, GMFG, IRS2, OXT, SLC2A5, CTSS, NNT, CCR6, MYBPC3, FCER1G, KCNH6, MYOC, ANXA2, SLC11A1, ANXA5, SYTL1, TAP1, ISL1, NPAS4, DCSTAMP, ADCYAP1, ARC, BBS10, CDHR1, ALDH1A1, RBP1, TLN1, MFI2, HAAO, CAPG, NOD2, THBS1, MYL12A, MIR379, SPP1, NKX2-1, NDN, PLXNA4, SNCA, NTRK1, GPR17, EGR1, HSPA8, EGR2, GFAP, PER2, MLXIPL, PTPRC, NR4A3, SLC26A7, PTPN6, VIP	220	3398	18082	1.33034	1	0.193461	0.179932
GOTERM_BP_ALL	GO:0019219~regulation of nucleobase-containing compound metabolic process	62	24.7012	0.0181918	CD40, CD84, TFRC, NAB2, ITGB2, HIF3A, TNFRSF8, TRIM25, JUNB, KDM6B, ZFP458, DUSP5, DUSP1, ANXA3, SLC11A1, ZFP976, FOS, ISL1, CBFA2T3, MLF1, NPAS4, ADCYAP1, HMGA1-RS1, IFI27, ZFP40, SUB1, SIK1, PRKD2, ZFP772, ATF3, ITGB3BP, NOD2, THBS1, BARX2, ADCY7, ZFP14, NKX2-1, NDN, GBP4, NTRK1, EGR1, CDT1, HSPA8, EGR2, EGR4, PRRX1, EIF2AK2, ARID3B, KLF4, ELL3, HOPX, FOSL2, COL1A1, PER2, NR4A1, MLXIPL, PTPRC, …	220	3924	18082	1.29863	1	0.193461	0.179932
GOTERM_BP_ALL	GO:0018108~peptidyl-tyrosine phosphorylation	9	3.58566	0.0183922	CD40, PTPRC, IL15, PTPN6, TREM2, NOD2, IL12RB1, ISL1, THBS4	220	273	18082	2.70959	1	0.195097	0.181454
GOTERM_BP_ALL	GO:0050870~positive regulation of T cell activation	7	2.78884	0.0184857	PTPRC, TFRC, IL15, RASAL3, IL12RB1, H2-AA, H2-AB1	220	172	18082	3.34498	1	0.195593	0.181916
GOTERM_BP_ALL	GO:0072359~circulatory system development	22	8.76494	0.01864	MYBPC3, KDM6B, EGR1, ANXA2, PRRX1, ANXA3, ITGB2, CXCR4, OXT, HIF3A, KLF4, THBS1, ISL1, THBS4, HOPX, COL1A1, NR4A1, SH3PXD2B, PRKD2, SIK1, PI16, JUNB	220	1062	18082	1.70264	1	0.196235	0.182513
GOTERM_BP_ALL	GO:0072358~cardiovascular system development	22	8.76494	0.01864	MYBPC3, KDM6B, EGR1, ANXA2, PRRX1, ANXA3, ITGB2, CXCR4, OXT, HIF3A, KLF4, THBS1, ISL1, THBS4, HOPX, COL1A1, NR4A1, SH3PXD2B, PRKD2, SIK1, PI16, JUNB	220	1062	18082	1.70264	1	0.196235	0.182513
GOTERM_BP_ALL	GO:0018212~peptidyl-tyrosine modification	9	3.58566	0.0191518	CD40, PTPRC, IL15, PTPN6, TREM2, NOD2, IL12RB1, ISL1, THBS4	220	275	18082	2.68988	1	0.200733	0.186696
GOTERM_BP_ALL	GO:0032940~secretion by cell	20	7.96813	0.0192176	CD84, MIDN, CD40, FCER1G, ANXA3, ANXA5, SYTL1, IRS2, OXT, NOD2, ISL1, PER2, LAT2, MILR1, ADCYAP1, NR4A3, CD14, VIP, MYO1F, SNCA	220	935	18082	1.75809	1	0.200733	0.186696
GOTERM_BP_ALL	GO:0021545~cranial nerve development	4	1.59363	0.01922	NTRK1, EGR2, ISL1, PLXNA4	220	47	18082	6.99497	1	0.200733	0.186696
GOTERM_BP_ALL	GO:0051592~response to calcium ion	6	2.39044	0.0192588	DUSP1, ANXA5, FOSB, FOS, THBS1, JUNB	220	127	18082	3.88304	1	0.200733	0.186696
GOTERM_BP_ALL	GO:0043066~negative regulation of apoptotic process	20	7.96813	0.0194088	NTRK1, HSPA8, FCER1G, DUSP1, EIF2AK2, IRS2, NOD2, KLF4, THBS1, ISL1, ELL3, NR4A1, ADCYAP1, NR4A3, SPP1, PAK7, BMF, VIP, CRYAB, SNCA	220	936	18082	1.75622	1	0.201693	0.187589
GOTERM_BP_ALL	GO:0002285~lymphocyte activation involved in immune response	7	2.78884	0.0194954	CD40, PTPRC, FCER1G, TFRC, SLC11A1, CCR6, PGLYRP1	220	174	18082	3.30653	1	0.201693	0.187589
GOTERM_BP_ALL	GO:0050679~positive regulation of epithelial cell proliferation	7	2.78884	0.0194954	NR4A1, GRN, NR4A3, PRKD2, NOD2, VIP, THBS4	220	174	18082	3.30653	1	0.201693	0.187589
GOTERM_BP_ALL	GO:0019883~antigen processing and presentation of endogenous antigen	3	1.19522	0.0196657	H2-K1, TAP1, H2-D1	220	18	18082	13.6985	1	0.202455	0.188298
GOTERM_BP_ALL	GO:0002827~positive regulation of T-helper 1 type immune response	3	1.19522	0.0196657	SLC11A1, IL12RB1, H2-AB1	220	18	18082	13.6985	1	0.202455	0.188298
GOTERM_BP_ALL	GO:0071840~cellular component organization or biogenesis	89	35.4582	0.0201203	LRGUK, KDM5D, ITGB5, GMFG, ITGB2, H2-K1, HJURP, TREM2, OXT, CTSS, SH3PXD2B, ITGAX, CTSD, KDM6B, MYBPC3, EGFL6, FCER1G, KCNH6, MYOC, ANXA2, DUSP1, SFTPC, SLC11A1, ANXA5, SYTL1, MYO7A, NEAT1, ISL1, MID1, NPAS4, LARS2, DCSTAMP, ADCYAP1, HMGA1-RS1, ARC, BBS10, FRMD6, NDUFS5, ALDH1A1, IL3RA, COL6A4, PRKD2, TLN1, CFAP54, CRYAB, ITGB3BP, H2-D1, HIST1H2BN, GRN, DDX4, RRAD, COX18, MFI2, CXCR4, CAPG, NOD2,…	220	6037	18082	1.21169	1	0.206627	0.192178
GOTERM_BP_ALL	GO:0016447~somatic recombination of immunoglobulin gene segments	4	1.59363	0.0203224	CD40, PTPRC, TFRC, CCR6	220	48	18082	6.84924	1	0.208193	0.193634
GOTERM_BP_ALL	GO:0010951~negative regulation of endopeptidase activity	6	2.39044	0.0204544	NR4A1, CST7, KLF4, THBS1, CRYAB, SNCA	220	129	18082	3.82283	1	0.209034	0.194417
GOTERM_BP_ALL	GO:0044070~regulation of anion transport	5	1.99203	0.0205514	PER2, IRS2, OXT, THBS1, SNCA	220	86	18082	4.77854	1	0.209514	0.194863
GOTERM_BP_ALL	GO:0031349~positive regulation of defense response	9	3.58566	0.0206071	CCL9, FCER1G, CCL6, CLEC7A, WDFY1, NOD2, CD14, PVR, CTSS	220	279	18082	2.65132	1	0.209572	0.194917
GOTERM_BP_ALL	GO:0043405~regulation of MAP kinase activity	9	3.58566	0.0210886	DUSP4, CD40, PTPRC, DUSP1, GADD45A, EIF2AK2, PTPN6, NOD2, THBS1	220	280	18082	2.64185	1	0.213949	0.198988
GOTERM_BP_ALL	GO:0046903~secretion	22	8.76494	0.0211993	CD84, MIDN, CD40, FCER1G, ANXA2, ANXA3, ANXA5, SYTL1, IRS2, OXT, NOD2, ISL1, PER2, LAT2, MILR1, ADCYAP1, NR4A3, SLC26A7, CD14, VIP, MYO1F, SNCA	220	1076	18082	1.68048	1	0.214553	0.19955
GOTERM_BP_ALL	GO:0006461~protein complex assembly	25	9.96016	0.0213436	HIST1H2BN, COX18, GMFG, HJURP, CAPG, NOD2, THBS4, SH3PXD2B, BMF, SNCA, MYBPC3, KCNH6, ANXA2, SFTPC, ANXA5, EIF2AK2, COL1A1, BBS10, NDUFS5, ALDH1A1, MGP, COL6A4, CRYAB, HIST1H4D, ITGB3BP	220	1277	18082	1.60906	1	0.215493	0.200424
GOTERM_BP_ALL	GO:0070271~protein complex biogenesis	25	9.96016	0.0215211	HIST1H2BN, COX18, GMFG, HJURP, CAPG, NOD2, THBS4, SH3PXD2B, BMF, SNCA, MYBPC3, KCNH6, ANXA2, SFTPC, ANXA5, EIF2AK2, COL1A1, BBS10, NDUFS5, ALDH1A1, MGP, COL6A4, CRYAB, HIST1H4D, ITGB3BP	220	1278	18082	1.6078	1	0.216763	0.201605
GOTERM_BP_ALL	GO:0051716~cellular response to stimulus	104	41.4343	0.0216129	CD84, TFRC, NCF2, IRS2, TMEM145, TNFRSF8, TRIM25, JUNB, GBP6, SLC11A1, ZFP976, HMHA1, ISL1, MID1, NPAS4, ADCYAP1, ARC, TYROBP, SUB1, WDFY1, SIK1, PRKD2, RIN3, ATF3, OLFR1393, RRAD, RASAL3, CLEC7A, NKX2-1, NDN, BMF, CD14, PLXNA4, EGR1, GPR17, EGR2, GADD45A, LY86, EIF2AK2, ARHGAP25, ELL3, GFAP, COL1A1, BST2, NR4A1, MLXIPL, PTPRC, NR4A3, MAP3K14, NFKBID, H2-AB1, CD40, ITGAM, ITGB5, ITGB2, TREM2, SLC…	220	7253	18082	1.17853	1	0.217166	0.20198
GOTERM_BP_ALL	GO:0043090~amino acid import	3	1.19522	0.0218062	PER2, SLC11A1, SLC6A20A	220	19	18082	12.9775	1	0.218584	0.203299
GOTERM_BP_ALL	GO:0061041~regulation of wound healing	6	2.39044	0.0223372	FCER1G, ANXA2, ANXA5, CXCR4, THBS1, HOPX	220	132	18082	3.73595	1	0.223372	0.207752
GOTERM_BP_ALL	GO:0043069~negative regulation of programmed cell death	20	7.96813	0.0224568	NTRK1, HSPA8, FCER1G, DUSP1, EIF2AK2, IRS2, NOD2, KLF4, THBS1, ISL1, ELL3, NR4A1, ADCYAP1, NR4A3, SPP1, PAK7, BMF, VIP, CRYAB, SNCA	220	951	18082	1.72852	1	0.224033	0.208367
GOTERM_BP_ALL	GO:0007584~response to nutrient	7	2.78884	0.0225427	COL1A1, IL15, RBP1, SPP1, EIF2AK2, TRIM25, NOD2	220	180	18082	3.19631	1	0.224356	0.208668
GOTERM_BP_ALL	GO:0007610~behavior	16	6.3745	0.0227798	NTRK1, EGR1, GRN, EGR2, OXT, FOS, THBS1, THBS4, NPAS4, ADCYAP1, ARC, NR4A3, NKX2-1, PAK7, VIP, SNCA	220	697	18082	1.88674	1	0.226178	0.210362
GOTERM_BP_ALL	GO:0015849~organic acid transport	5	1.99203	0.0229832	PER2, SLC11A1, SLC6A20A, IRS2, THBS1	220	89	18082	4.61747	1	0.227659	0.211739
GOTERM_BP_ALL	GO:0048871~multicellular organismal homeostasis	10	3.98406	0.0230709	DCSTAMP, BBS10, NR4A3, TFRC, CDHR1, SLC11A1, SPP1, NDN, NOD2, CTSS	220	340	18082	2.41738	1	0.227988	0.212045
GOTERM_BP_ALL	GO:0032269~negative regulation of cellular protein metabolic process	20	7.96813	0.0235507	DUSP4, ANXA2, GADD45A, DUSP1, EIF2AK2, SERPINA3M, SERPINA3N, CST7, KLF4, THBS1, PER2, NR4A1, MLXIPL, PTPRC, PTPN6, PI16, CRYAB, GBP4, ATF3, SNCA	220	956	18082	1.71948	1	0.231043	0.214887
GOTERM_BP_ALL	GO:0042063~gliogenesis	9	3.58566	0.023623	ADCYAP1, EGR2, ITGAM, MYOC, NAB2, NKX2-1, NDN, CXCR4, GFAP	220	286	18082	2.58643	1	0.231043	0.214887
GOTERM_BP_ALL	GO:0042542~response to hydrogen peroxide	6	2.39044	0.0236528	KDM6B, COL1A1, NR4A3, DUSP1, KLF4, CRYAB	220	134	18082	3.68019	1	0.231043	0.214887
GOTERM_BP_ALL	GO:0044706~multi-multicellular organism process	8	3.18725	0.0236986	GRN, IFI27, H2-Q7, FOSB, OXT, FOS, ADCY7, JUNB	220	233	18082	2.82201	1	0.231043	0.214887
GOTERM_BP_ALL	GO:0006355~regulation of transcription, DNA-templated	55	21.9124	0.0237305	CD40, CD84, NAB2, ITGB2, HIF3A, TNFRSF8, TRIM25, JUNB, KDM6B, ZFP458, DUSP5, ANXA3, SLC11A1, ZFP976, FOS, ISL1, CBFA2T3, MLF1, NPAS4, ADCYAP1, HMGA1-RS1, IFI27, ZFP40, SUB1, SIK1, PRKD2, ZFP772, ATF3, ITGB3BP, NOD2, BARX2, ZFP14, NKX2-1, NDN, GBP4, NTRK1, EGR1, HSPA8, EGR2, EGR4, PRRX1, EIF2AK2, ARID3B, KLF4, ELL3, HOPX, FOSL2, COL1A1, PER2, NR4A1, MLXIPL, NR4A3, FOSB, HIST1H4D, NFKBID	220	3449	18082	1.31067	1	0.231043	0.214887
GOTERM_BP_ALL	GO:0045765~regulation of angiogenesis	8	3.18725	0.0239812	ANXA3, ITGB2, CXCR4, PRKD2, KLF4, THBS1, ISL1, THBS4	220	234	18082	2.80995	1	0.231043	0.214887
GOTERM_BP_ALL	GO:0045780~positive regulation of bone resorption	3	1.19522	0.0240385	DCSTAMP, TFRC, SPP1	220	20	18082	12.3286	1	0.231043	0.214887
GOTERM_BP_ALL	GO:0046852~positive regulation of bone remodeling	3	1.19522	0.0240385	DCSTAMP, TFRC, SPP1	220	20	18082	12.3286	1	0.231043	0.214887
GOTERM_BP_ALL	GO:0032499~detection of peptidoglycan	2	0.796813	0.024077	TREM2, NOD2	220	2	18082	82.1909	1	0.231043	0.214887
GOTERM_BP_ALL	GO:0032765~positive regulation of mast cell cytokine production	2	0.796813	0.024077	NR4A3, FCER1G	220	2	18082	82.1909	1	0.231043	0.214887
GOTERM_BP_ALL	GO:0032701~negative regulation of interleukin-18 production	2	0.796813	0.024077	CD84, NOD2	220	2	18082	82.1909	1	0.231043	0.214887
GOTERM_BP_ALL	GO:0051241~negative regulation of multicellular organismal process	23	9.16335	0.024086	CD84, ANXA2, SLC11A1, ANXA5, H2-K1, OXT, NOD2, KLF4, THBS1, ISL1, THBS4, GFAP, BST2, ADCYAP1, NKX2-1, SPP1, PI16, PGLYRP1, NFKBID, HIST1H4D, GBP4, H2-D1, C1QC	220	1157	18082	1.63387	1	0.231043	0.214887
GOTERM_BP_ALL	GO:1903506~regulation of nucleic acid-templated transcription	55	21.9124	0.0240969	CD40, CD84, NAB2, ITGB2, HIF3A, TNFRSF8, TRIM25, JUNB, KDM6B, ZFP458, DUSP5, ANXA3, SLC11A1, ZFP976, FOS, ISL1, CBFA2T3, MLF1, NPAS4, ADCYAP1, HMGA1-RS1, IFI27, ZFP40, SUB1, SIK1, PRKD2, ZFP772, ATF3, ITGB3BP, NOD2, BARX2, ZFP14, NKX2-1, NDN, GBP4, NTRK1, EGR1, HSPA8, EGR2, EGR4, PRRX1, EIF2AK2, ARID3B, KLF4, ELL3, HOPX, FOSL2, COL1A1, PER2, NR4A1, MLXIPL, NR4A3, FOSB, HIST1H4D, NFKBID	220	3452	18082	1.30953	1	0.231043	0.214887
GOTERM_BP_ALL	GO:0046683~response to organophosphorus	6	2.39044	0.024329	COL1A1, DUSP1, FOSB, OXT, FOS, JUNB	220	135	18082	3.65293	1	0.231153	0.214989
GOTERM_BP_ALL	GO:0019362~pyridine nucleotide metabolic process	6	2.39044	0.024329	MLXIPL, SLC37A2, NCF2, NNT, HAAO, CBFA2T3	220	135	18082	3.65293	1	0.231153	0.214989
GOTERM_BP_ALL	GO:0046496~nicotinamide nucleotide metabolic process	6	2.39044	0.024329	MLXIPL, SLC37A2, NCF2, NNT, HAAO, CBFA2T3	220	135	18082	3.65293	1	0.231153	0.214989
GOTERM_BP_ALL	GO:0045766~positive regulation of angiogenesis	6	2.39044	0.024329	ANXA3, ITGB2, CXCR4, PRKD2, THBS1, ISL1	220	135	18082	3.65293	1	0.231153	0.214989
GOTERM_BP_ALL	GO:1902580~single-organism cellular localization	20	7.96813	0.0244549	HSPA8, GRN, CD84, FCER1G, MRLN, ANXA2, COX18, SLC11A1, ITGB2, SYTL1, TAP1, TREM2, MYO7A, MYL12A, LAT2, MILR1, NR4A3, SH3PXD2B, GBP4, SNCA	220	960	18082	1.71231	1	0.231823	0.215612
GOTERM_BP_ALL	GO:0001568~blood vessel development	15	5.9761	0.024598	EGR1, ANXA2, PRRX1, ANXA3, ITGB2, CXCR4, HIF3A, KLF4, THBS1, ISL1, THBS4, COL1A1, NR4A1, PRKD2, JUNB	220	641	18082	1.92334	1	0.232654	0.216385
GOTERM_BP_ALL	GO:0045861~negative regulation of proteolysis	9	3.58566	0.0247807	NR4A1, SERPINA3M, PI16, SERPINA3N, CST7, KLF4, THBS1, CRYAB, SNCA	220	289	18082	2.55958	1	0.233854	0.217501
GOTERM_BP_ALL	GO:2001141~regulation of RNA biosynthetic process	55	21.9124	0.0248434	CD40, CD84, NAB2, ITGB2, HIF3A, TNFRSF8, TRIM25, JUNB, KDM6B, ZFP458, DUSP5, ANXA3, SLC11A1, ZFP976, FOS, ISL1, CBFA2T3, MLF1, NPAS4, ADCYAP1, HMGA1-RS1, IFI27, ZFP40, SUB1, SIK1, PRKD2, ZFP772, ATF3, ITGB3BP, NOD2, BARX2, ZFP14, NKX2-1, NDN, GBP4, NTRK1, EGR1, HSPA8, EGR2, EGR4, PRRX1, EIF2AK2, ARID3B, KLF4, ELL3, HOPX, FOSL2, COL1A1, PER2, NR4A1, MLXIPL, NR4A3, FOSB, HIST1H4D, NFKBID	220	3458	18082	1.30726	1	0.233919	0.217561
GOTERM_BP_ALL	GO:0045807~positive regulation of endocytosis	6	2.39044	0.0250175	HSPA8, FCER1G, SLC11A1, NOD2, CD14, SNCA	220	136	18082	3.62607	1	0.234505	0.218106
GOTERM_BP_ALL	GO:0032655~regulation of interleukin-12 production	4	1.59363	0.0250735	CD40, NOD2, THBS1, ISL1	220	52	18082	6.32238	1	0.234505	0.218106
GOTERM_BP_ALL	GO:0010812~negative regulation of cell-substrate adhesion	4	1.59363	0.0250735	COL1A1, MYOC, MFI2, THBS1	220	52	18082	6.32238	1	0.234505	0.218106
GOTERM_BP_ALL	GO:0043269~regulation of ion transport	14	5.57769	0.0253049	CD84, MRLN, CXCR4, IRS2, OXT, THBS1, CTSS, PER2, ADCYAP1, ARC, PTPN6, SIK1, VIP, SNCA	220	582	18082	1.9771	1	0.236123	0.219611
GOTERM_BP_ALL	GO:0007369~gastrulation	7	2.78884	0.0253593	KDM6B, DUSP4, DUSP5, NR4A3, ITGB5, DUSP1, KLF4	220	185	18082	3.10993	1	0.236123	0.219611
GOTERM_BP_ALL	GO:0061061~muscle structure development	15	5.9761	0.0256808	MYBPC3, KDM6B, EGR1, EGR2, FOS, ISL1, BARX2, HOPX, MYLPF, NR4A1, CCL9, SIK1, PI16, CRYAB, ATF3	220	645	18082	1.91142	1	0.238408	0.221737
GOTERM_BP_ALL	GO:0072524~pyridine-containing compound metabolic process	6	2.39044	0.0257185	MLXIPL, SLC37A2, NCF2, NNT, HAAO, CBFA2T3	220	137	18082	3.5996	1	0.238408	0.221737
GOTERM_BP_ALL	GO:1901654~response to ketone	7	2.78884	0.025953	NPAS4, DUSP1, FOSB, OXT, FOS, KLF4, THBS1	220	186	18082	3.09321	1	0.240051	0.223265
GOTERM_BP_ALL	GO:0050794~regulation of cellular process	147	58.5657	0.0263454	MIDN, CD84, TFRC, NCF2, GMFG, NAB2, H2-K1, HJURP, IRS2, MILR1, TMEM145, TNFRSF8, TRIM25, PGLYRP1, JUNB, ZFP458, SLC11A1, ZFP976, SYTL1, HMHA1, TAP1, ISL1, MID1, NPAS4, ADCYAP1, ARC, FOLH1, TYROBP, FRMD6, IFI27, ZFP40, SUB1, RBP1, WDFY1, SIK1, PRKD2, RIN3, H2-D1, ATF3, OLFR1393, RRAD, MFI2, RASAL3, MYL12A, CLEC7A, NKX2-1, NDN, BMF, CD14, PLXNA4, EGR1, CDT1, HSPA8, GPR17, EGR2, EGR4, GADD45A, LY86,…	220	10870	18082	1.11151	1	0.242212	0.225274
GOTERM_BP_ALL	GO:0016445~somatic diversification of immunoglobulins	4	1.59363	0.0263467	CD40, PTPRC, TFRC, CCR6	220	53	18082	6.20309	1	0.242212	0.225274
GOTERM_BP_ALL	GO:0045830~positive regulation of isotype switching	3	1.19522	0.02636	CD40, PTPRC, TFRC	220	21	18082	11.7416	1	0.242212	0.225274
GOTERM_BP_ALL	GO:0048659~smooth muscle cell proliferation	6	2.39044	0.0264319	EGR1, NR4A3, IL15, VIP, KLF4, THBS1	220	138	18082	3.57352	1	0.242341	0.225394
GOTERM_BP_ALL	GO:0080090~regulation of primary metabolic process	83	33.0677	0.0265508	CD40, MIDN, CD84, TFRC, NAB2, ITGB2, IRS2, TREM2, HIF3A, TNFRSF8, TRIM25, JUNB, KDM6B, DUSP4, ZFP458, DUSP5, MYOC, ANXA2, IL15, DUSP1, ANXA3, SLC11A1, ZFP976, FOS, ISL1, MID1, CBFA2T3, MLF1, NPAS4, ADCYAP1, HMGA1-RS1, IFI27, ZFP40, SUB1, SIK1, PRKD2, ZFP772, CRYAB, ATF3, ITGB3BP, MFI2, CXCR4, NOD2, CST7, THBS1, BARX2, ADCY7, THBS4, ZFP14, CCL9, CCL6, NKX2-1, NDN, GBP4, SNCA, NTRK1, EGR1, CDT1, HS…	220	5629	18082	1.21191	1	0.242899	0.225914
GOTERM_BP_ALL	GO:0008285~negative regulation of cell proliferation	15	5.9761	0.0269615	NTRK1, IL15, EIF2AK2, KLF4, THBS1, CBFA2T3, H2-AA, PER2, ADCYAP1, HMGA1-RS1, NDN, PTPN6, CD37, VIP, H2-AB1	220	649	18082	1.89964	1	0.245985	0.228784
GOTERM_BP_ALL	GO:0009743~response to carbohydrate	8	3.18725	0.0270055	MIR379, EGR1, MLXIPL, NCF2, IRS2, OXT, SLC2A5, THBS1	220	239	18082	2.75116	1	0.245985	0.228784
GOTERM_BP_ALL	GO:0016032~viral process	14	5.57769	0.0273152	HSPA8, CD40, IL15, ANXA5, EIF2AK2, TAP1, MILL2, BST2, PTPRC, ITGAX, TRIM25, CD37, IL12RB1, GBP4	220	589	18082	1.9536	1	0.248056	0.23071
GOTERM_BP_ALL	GO:2000379~positive regulation of reactive oxygen species metabolic process	5	1.99203	0.0274105	GADD45A, ITGB2, KLF4, THBS1, SNCA	220	94	18082	4.37186	1	0.248056	0.23071
GOTERM_BP_ALL	GO:0042102~positive regulation of T cell proliferation	5	1.99203	0.0274105	PTPRC, TFRC, IL15, RASAL3, IL12RB1	220	94	18082	4.37186	1	0.248056	0.23071
GOTERM_BP_ALL	GO:0001706~endoderm formation	4	1.59363	0.0276539	DUSP4, DUSP5, ITGB5, DUSP1	220	54	18082	6.08822	1	0.24972	0.232257
GOTERM_BP_ALL	GO:0044344~cellular response to fibroblast growth factor stimulus	5	1.99203	0.0283529	COL1A1, NR4A1, PRKD2, THBS1, SNCA	220	95	18082	4.32584	1	0.255385	0.237526
GOTERM_BP_ALL	GO:0070374~positive regulation of ERK1 and ERK2 cascade	7	2.78884	0.0284032	NTRK1, ADCYAP1, CCL9, CCL6, PRKD2, TREM2, NOD2	220	190	18082	3.02809	1	0.255385	0.237526
GOTERM_BP_ALL	GO:0071396~cellular response to lipid	14	5.57769	0.0286156	GBP6, CD40, IL15, LY86, TREM2, KLF4, ISL1, COL1A1, NPAS4, NR4A1, ADCYAP1, NR4A3, PLSCR2, CD14	220	592	18082	1.9437	1	0.256363	0.238436
GOTERM_BP_ALL	GO:0031589~cell-substrate adhesion	9	3.58566	0.0286343	COL1A1, EGFL6, ITGB5, MYOC, COL5A3, MFI2, ITGB2, SPP1, THBS1	220	297	18082	2.49063	1	0.256363	0.238436
GOTERM_BP_ALL	GO:0032026~response to magnesium ion	3	1.19522	0.0287683	CD14, THBS1, SNCA	220	22	18082	11.2079	1	0.256467	0.238532
GOTERM_BP_ALL	GO:0098581~detection of external biotic stimulus	3	1.19522	0.0287683	TREM2, NOD2, PGLYRP1	220	22	18082	11.2079	1	0.256467	0.238532
GOTERM_BP_ALL	GO:0006958~complement activation, classical pathway	4	1.59363	0.0289951	C1QB, C4B, C1QA, C1QC	220	55	18082	5.97752	1	0.25794	0.239902
GOTERM_BP_ALL	GO:0044764~multi-organism cellular process	14	5.57769	0.029227	HSPA8, CD40, IL15, ANXA5, EIF2AK2, TAP1, MILL2, BST2, PTPRC, ITGAX, TRIM25, CD37, IL12RB1, GBP4	220	594	18082	1.93716	1	0.259452	0.241309
GOTERM_BP_ALL	GO:0014706~striated muscle tissue development	11	4.38247	0.029395	KDM6B, MYLPF, MYBPC3, EGR1, NR4A1, EGR2, SIK1, PI16, FOS, ISL1, ATF3	220	413	18082	2.1891	1	0.260391	0.242182
GOTERM_BP_ALL	GO:0006109~regulation of carbohydrate metabolic process	7	2.78884	0.0296218	MLXIPL, MIDN, IL15, IRS2, SIK1, CBFA2T3, SNCA	220	192	18082	2.99654	1	0.261847	0.243536
GOTERM_BP_ALL	GO:0006979~response to oxidative stress	11	4.38247	0.0298914	KDM6B, COL1A1, NR4A3, DUSP1, ALDH1A1, MILL2, FOS, KLF4, THBS1, CRYAB, SNCA	220	415	18082	2.17855	1	0.263674	0.245235
GOTERM_BP_ALL	GO:2000112~regulation of cellular macromolecule biosynthetic process	60	23.9044	0.0300208	CD40, CD84, NAB2, ITGB2, IRS2, HIF3A, TNFRSF8, TRIM25, JUNB, KDM6B, ZFP458, DUSP5, IL15, DUSP1, ANXA3, SLC11A1, ZFP976, FOS, ISL1, CBFA2T3, MLF1, NPAS4, ADCYAP1, HMGA1-RS1, IFI27, ZFP40, SUB1, SIK1, PRKD2, ZFP772, ATF3, ITGB3BP, NOD2, THBS1, BARX2, ZFP14, NKX2-1, NDN, GBP4, NTRK1, EGR1, CDT1, HSPA8, EGR2, EGR4, PRRX1, EIF2AK2, ARID3B, KLF4, ELL3, HOPX, FOSL2, COL1A1, PER2, NR4A1, MLXIPL, NR4A3, F…	220	3875	18082	1.27263	1	0.264067	0.245601
GOTERM_BP_ALL	GO:0050890~cognition	9	3.58566	0.0301594	NPAS4, NTRK1, EGR1, EGR2, ARC, PAK7, OXT, FOS, VIP	220	300	18082	2.46573	1	0.264067	0.245601
GOTERM_BP_ALL	GO:0051094~positive regulation of developmental process	24	9.56175	0.0301663	NTRK1, EGR1, GRN, CD40, MYOC, TFRC, ANXA3, IL15, ITGB2, CXCR4, OXT, FOS, THBS1, ISL1, H2-AA, ELL3, HOPX, GFAP, COL1A1, DCSTAMP, ADCYAP1, HMGA1-RS1, PTPRC, PRKD2	220	1252	18082	1.57554	1	0.264067	0.245601
GOTERM_BP_ALL	GO:0048660~regulation of smooth muscle cell proliferation	6	2.39044	0.0301881	EGR1, NR4A3, IL15, VIP, KLF4, THBS1	220	143	18082	3.44857	1	0.264067	0.245601
GOTERM_BP_ALL	GO:0032615~interleukin-12 production	4	1.59363	0.0303703	CD40, NOD2, THBS1, ISL1	220	56	18082	5.87078	1	0.264556	0.246056
GOTERM_BP_ALL	GO:0042116~macrophage activation	4	1.59363	0.0303703	TYROBP, SLC11A1, THBS1, SNCA	220	56	18082	5.87078	1	0.264556	0.246056
GOTERM_BP_ALL	GO:0044700~single organism signaling	89	35.4582	0.0304397	CD40, MIDN, CD84, ITGAM, ITGB5, ITGB2, SLC6A20A, IRS2, TREM2, OXT, TMEM145, ADAMTS3, ITGAX, TNFRSF8, TRIM25, CD37, CCR6, DUSP4, FCER1G, MYOC, ANXA2, IL15, DUSP1, SLC11A1, ANXA5, SYTL1, HUNK, HMHA1, FOS, ISL1, MID1, LAT2, NPAS4, ARL4D, ADCYAP1, ARC, TYROBP, SUB1, IL3RA, WDFY1, SIK1, PRKD2, CD48, RIN3, CRYAB, ATF3, ITGB3BP, OLFR1393, RRAD, MILL2, CXCR4, NOD2, RASAL3, THBS1, ADCY7, CCL9, CYTH4, CLEC…	220	6137	18082	1.19195	1	0.264611	0.246107
GOTERM_BP_ALL	GO:0048266~behavioral response to pain	3	1.19522	0.031261	NTRK1, THBS1, THBS4	220	23	18082	10.7206	1	0.270478	0.251564
GOTERM_BP_ALL	GO:0001936~regulation of endothelial cell proliferation	5	1.99203	0.0312946	NR4A1, PRKD2, VIP, THBS1, THBS4	220	98	18082	4.19341	1	0.270478	0.251564
GOTERM_BP_ALL	GO:0006351~transcription, DNA-templated	50	19.9203	0.0313083	CD40, CD84, NAB2, ITGB2, HIF3A, TNFRSF8, TRIM25, JUNB, KDM6B, DUSP5, ANXA3, SLC11A1, FOS, ISL1, CBFA2T3, MLF1, NPAS4, ADCYAP1, HMGA1-RS1, IFI27, SUB1, SIK1, PRKD2, ATF3, ITGB3BP, NOD2, BARX2, NKX2-1, NDN, GBP4, NTRK1, EGR1, HSPA8, EGR2, EGR4, PRRX1, EIF2AK2, ARID3B, KLF4, ELL3, HOPX, FOSL2, COL1A1, PER2, NR4A1, MLXIPL, NR4A3, FOSB, HIST1H4D, NFKBID	220	3129	18082	1.31337	1	0.270478	0.251564
GOTERM_BP_ALL	GO:0031099~regeneration	7	2.78884	0.031682	NR4A3, ANXA3, SPP1, KLF4, ISL1, HOPX, GFAP	220	195	18082	2.95044	1	0.272722	0.253651
GOTERM_BP_ALL	GO:0016444~somatic cell DNA recombination	4	1.59363	0.0317793	CD40, PTPRC, TFRC, CCR6	220	57	18082	5.76778	1	0.272722	0.253651
GOTERM_BP_ALL	GO:0002562~somatic diversification of immune receptors via germline recombination within a single locus	4	1.59363	0.0317793	CD40, PTPRC, TFRC, CCR6	220	57	18082	5.76778	1	0.272722	0.253651
GOTERM_BP_ALL	GO:0031323~regulation of cellular metabolic process	83	33.0677	0.0318284	CD40, MIDN, CD84, TFRC, NAB2, ITGB2, IRS2, TREM2, HIF3A, TNFRSF8, TRIM25, JUNB, KDM6B, DUSP4, ZFP458, DUSP5, MYOC, ANXA2, IL15, DUSP1, ANXA3, SLC11A1, ZFP976, FOS, ISL1, MID1, CBFA2T3, MLF1, NPAS4, ADCYAP1, HMGA1-RS1, IFI27, ZFP40, SUB1, SIK1, PRKD2, ZFP772, CRYAB, ATF3, ITGB3BP, MFI2, CXCR4, NOD2, CST7, THBS1, BARX2, ADCY7, THBS4, ZFP14, CCL9, CCL6, NKX2-1, NDN, GBP4, SNCA, NTRK1, EGR1, CDT1, HS…	220	5673	18082	1.20251	1	0.272722	0.253651
GOTERM_BP_ALL	GO:0048514~blood vessel morphogenesis	13	5.17928	0.0320159	ANXA2, PRRX1, ANXA3, ITGB2, CXCR4, HIF3A, KLF4, THBS1, ISL1, THBS4, NR4A1, PRKD2, JUNB	220	540	18082	1.97867	1	0.273769	0.254624
GOTERM_BP_ALL	GO:0007154~cell communication	90	35.8566	0.0322349	CD40, MIDN, CD84, ITGAM, TFRC, ITGB5, ITGB2, SLC6A20A, IRS2, TREM2, OXT, TMEM145, ADAMTS3, ITGAX, TNFRSF8, TRIM25, CD37, CCR6, DUSP4, FCER1G, MYOC, ANXA2, IL15, DUSP1, SLC11A1, ANXA5, SYTL1, HUNK, HMHA1, FOS, ISL1, MID1, LAT2, NPAS4, ARL4D, ADCYAP1, ARC, TYROBP, SUB1, IL3RA, WDFY1, SIK1, PRKD2, CD48, RIN3, CRYAB, ATF3, ITGB3BP, OLFR1393, RRAD, MILL2, CXCR4, NOD2, RASAL3, THBS1, ADCY7, CCL9, CYTH4…	220	6231	18082	1.18716	1	0.27508	0.255844
GOTERM_BP_ALL	GO:0051346~negative regulation of hydrolase activity	10	3.98406	0.032559	NR4A1, ADCYAP1, SERPINA3M, PI16, SERPINA3N, CST7, KLF4, THBS1, CRYAB, SNCA	220	362	18082	2.27047	1	0.277026	0.257654
GOTERM_BP_ALL	GO:0050864~regulation of B cell activation	6	2.39044	0.0325952	CD40, PTPRC, TFRC, PTPN6, IRS2, NOD2	220	146	18082	3.37771	1	0.277026	0.257654
GOTERM_BP_ALL	GO:0006887~exocytosis	9	3.58566	0.0326705	LAT2, MILR1, CD84, NR4A3, FCER1G, ANXA3, SYTL1, MYO1F, SNCA	220	305	18082	2.42531	1	0.277104	0.257726
GOTERM_BP_ALL	GO:0031102~neuron projection regeneration	4	1.59363	0.0332221	SPP1, KLF4, ISL1, GFAP	220	58	18082	5.66834	1	0.280646	0.261021
GOTERM_BP_ALL	GO:0050766~positive regulation of phagocytosis	4	1.59363	0.0332221	HSPA8, FCER1G, SLC11A1, NOD2	220	58	18082	5.66834	1	0.280646	0.261021
GOTERM_BP_ALL	GO:0032270~positive regulation of cellular protein metabolic process	25	9.96016	0.0334507	CD84, CD40, MFI2, CXCR4, TREM2, NOD2, THBS1, THBS4, CCL9, CCL6, SNCA, NTRK1, HSPA8, ANXA2, GADD45A, IL15, SLC11A1, EIF2AK2, KLF4, ISL1, MID1, CBFA2T3, ADCYAP1, PTPRC, PRKD2	220	1334	18082	1.54031	1	0.282009	0.262288
GOTERM_BP_ALL	GO:0009615~response to virus	10	3.98406	0.0336805	BST2, CD40, PTPRC, IL15, ANXA5, ITGAX, EIF2AK2, MILL2, TRIM25, IL12RB1	220	364	18082	2.25799	1	0.282977	0.263189
GOTERM_BP_ALL	GO:0035335~peptidyl-tyrosine dephosphorylation	3	1.19522	0.0338357	DUSP4, DUSP5, DUSP1	220	24	18082	10.2739	1	0.282977	0.263189
GOTERM_BP_ALL	GO:0009595~detection of biotic stimulus	3	1.19522	0.0338357	TREM2, NOD2, PGLYRP1	220	24	18082	10.2739	1	0.282977	0.263189
GOTERM_BP_ALL	GO:0051412~response to corticosterone	3	1.19522	0.0338357	NPAS4, FOSB, FOS	220	24	18082	10.2739	1	0.282977	0.263189
GOTERM_BP_ALL	GO:0051049~regulation of transport	32	12.749	0.0341581	MIDN, CD84, CD40, MRLN, CXCR4, IRS2, OXT, NOD2, THBS1, CTSS, ITGAX, CD14, GBP4, SNCA, HSPA8, FCER1G, ANXA2, SLC11A1, ANXA5, SYTL1, ISL1, GFAP, PER2, BST2, ADCYAP1, ARC, NR4A3, IFI27, PTPN6, SIK1, VIP, CRYAB	220	1828	18082	1.43879	1	0.285105	0.265168
GOTERM_BP_ALL	GO:0050871~positive regulation of B cell activation	5	1.99203	0.0344095	CD40, PTPRC, TFRC, IRS2, NOD2	220	101	18082	4.06886	1	0.286033	0.266031
GOTERM_BP_ALL	GO:0071774~response to fibroblast growth factor	5	1.99203	0.0344095	COL1A1, NR4A1, PRKD2, THBS1, SNCA	220	101	18082	4.06886	1	0.286033	0.266031
GOTERM_BP_ALL	GO:0050920~regulation of chemotaxis	7	2.78884	0.0344742	CXCR4, PRKD2, NOD2, CCR6, THBS1, THBS4, PLXNA4	220	199	18082	2.89114	1	0.286033	0.266031
GOTERM_BP_ALL	GO:0002637~regulation of immunoglobulin production	4	1.59363	0.0346985	CD40, PTPRC, TFRC, CD37	220	59	18082	5.57227	1	0.287325	0.267233
GOTERM_BP_ALL	GO:0023052~signaling	89	35.4582	0.0348041	CD40, MIDN, CD84, ITGAM, ITGB5, ITGB2, SLC6A20A, IRS2, TREM2, OXT, TMEM145, ADAMTS3, ITGAX, TNFRSF8, TRIM25, CD37, CCR6, DUSP4, FCER1G, MYOC, ANXA2, IL15, DUSP1, SLC11A1, ANXA5, SYTL1, HUNK, HMHA1, FOS, ISL1, MID1, LAT2, NPAS4, ARL4D, ADCYAP1, ARC, TYROBP, SUB1, IL3RA, WDFY1, SIK1, PRKD2, CD48, RIN3, CRYAB, ATF3, ITGB3BP, OLFR1393, RRAD, MILL2, CXCR4, NOD2, RASAL3, THBS1, ADCY7, CCL9, CYTH4, CLEC…	220	6171	18082	1.18538	1	0.287632	0.267518
GOTERM_BP_ALL	GO:0031326~regulation of cellular biosynthetic process	63	25.0996	0.0353061	CD40, CD84, NAB2, ITGB2, IRS2, HIF3A, TNFRSF8, TRIM25, JUNB, KDM6B, ZFP458, DUSP5, IL15, DUSP1, ANXA3, SLC11A1, ZFP976, FOS, ISL1, CBFA2T3, MLF1, NPAS4, ADCYAP1, HMGA1-RS1, IFI27, ZFP40, SUB1, SIK1, PRKD2, ZFP772, ATF3, ITGB3BP, NOD2, THBS1, BARX2, ADCY7, ZFP14, NKX2-1, NDN, GBP4, SNCA, NTRK1, EGR1, CDT1, HSPA8, EGR2, EGR4, PRRX1, EIF2AK2, ARID3B, KLF4, ELL3, HOPX, FOSL2, COL1A1, PER2, NR4A1, MLX…	220	4140	18082	1.25073	1	0.291177	0.270815
GOTERM_BP_ALL	GO:0000904~cell morphogenesis involved in differentiation	17	6.77291	0.0353939	NTRK1, ST14, EGR2, MYOC, MFI2, CXCR4, MYO7A, ISL1, ELL3, COL1A1, NR4A3, FRMD6, NKX2-1, SPP1, NDN, PTPN6, PLXNA4	220	803	18082	1.74003	1	0.291177	0.270815
GOTERM_BP_ALL	GO:0051129~negative regulation of cellular component organization	15	5.9761	0.0354415	HSPA8, MYOC, ANXA2, DUSP1, MFI2, GMFG, H2-K1, CAPG, MID1, GFAP, PER2, NKX2-1, SPP1, H2-D1, SNCA	220	675	18082	1.82646	1	0.291177	0.270815
GOTERM_BP_ALL	GO:1904714~regulation of chaperone-mediated autophagy	2	0.796813	0.0358981	GFAP, SNCA	220	3	18082	54.7939	1	0.294351	0.273767
GOTERM_BP_ALL	GO:0045453~bone resorption	4	1.59363	0.0362083	DCSTAMP, TFRC, SPP1, CTSS	220	60	18082	5.47939	1	0.296314	0.275594
GOTERM_BP_ALL	GO:0045911~positive regulation of DNA recombination	3	1.19522	0.0364901	CD40, PTPRC, TFRC	220	25	18082	9.86291	1	0.297458	0.276657
GOTERM_BP_ALL	GO:0002825~regulation of T-helper 1 type immune response	3	1.19522	0.0364901	SLC11A1, IL12RB1, H2-AB1	220	25	18082	9.86291	1	0.297458	0.276657
GOTERM_BP_ALL	GO:0001944~vasculature development	15	5.9761	0.0366865	EGR1, ANXA2, PRRX1, ANXA3, ITGB2, CXCR4, HIF3A, KLF4, THBS1, ISL1, THBS4, COL1A1, NR4A1, PRKD2, JUNB	220	677	18082	1.82107	1	0.298478	0.277606
GOTERM_BP_ALL	GO:0060284~regulation of cell development	20	7.96813	0.0368586	NTRK1, GRN, MYOC, PRRX1, MFI2, H2-K1, CXCR4, KLF4, ISL1, ELL3, GFAP, PER2, COL1A1, ADCYAP1, TYROBP, NKX2-1, SPP1, PI16, H2-D1, PLXNA4	220	1006	18082	1.63401	1	0.298795	0.277901
GOTERM_BP_ALL	GO:0006733~oxidoreduction coenzyme metabolic process	6	2.39044	0.0368681	MLXIPL, SLC37A2, NCF2, NNT, HAAO, CBFA2T3	220	151	18082	3.26586	1	0.298795	0.277901
GOTERM_BP_ALL	GO:0043542~endothelial cell migration	6	2.39044	0.0377618	NR4A1, ANXA3, ITGB2, PRKD2, KLF4, THBS1	220	152	18082	3.24438	1	0.305448	0.284088
GOTERM_BP_ALL	GO:0097659~nucleic acid-templated transcription	55	21.9124	0.0384488	CD40, CD84, NAB2, ITGB2, HIF3A, TNFRSF8, TRIM25, JUNB, KDM6B, ZFP458, DUSP5, ANXA3, SLC11A1, ZFP976, FOS, ISL1, CBFA2T3, MLF1, NPAS4, ADCYAP1, HMGA1-RS1, IFI27, ZFP40, SUB1, SIK1, PRKD2, ZFP772, ATF3, ITGB3BP, NOD2, BARX2, ZFP14, NKX2-1, NDN, GBP4, NTRK1, EGR1, HSPA8, EGR2, EGR4, PRRX1, EIF2AK2, ARID3B, KLF4, ELL3, HOPX, FOSL2, COL1A1, PER2, NR4A1, MLXIPL, NR4A3, FOSB, HIST1H4D, NFKBID	220	3548	18082	1.2741	1	0.310406	0.288699
GOTERM_BP_ALL	GO:0043500~muscle adaptation	5	1.99203	0.0388335	NR4A3, MYOC, IL15, PI16, KLF4	220	105	18082	3.91385	1	0.312308	0.290469
GOTERM_BP_ALL	GO:1903038~negative regulation of leukocyte cell-cell adhesion	5	1.99203	0.0388335	PTPN6, KLF4, H2-AA, NFKBID, H2-AB1	220	105	18082	3.91385	1	0.312308	0.290469
GOTERM_BP_ALL	GO:1902578~single-organism localization	52	20.7171	0.0391949	CD40, MIDN, CD84, TFRC, ITGB2, SLC6A20A, IRS2, TREM2, OXT, SLC2A5, CTSS, MILR1, NNT, SH3PXD2B, SLC39A2, FCER1G, KCNH6, ANXA2, ANXA3, SLC11A1, ANXA5, SYTL1, TAP1, MYO7A, ISL1, LAT2, ADCYAP1, ARC, SIK1, TLN1, GRN, MRLN, COX18, MFI2, CXCR4, NOD2, THBS1, MYL12A, CLEC7A, CD14, GBP4, SNCA, HSPA8, SLC37A2, GFAP, PER2, PTPRC, NR4A3, SLC26A7, PTPN6, VIP, MYO1F	220	3325	18082	1.28539	1	0.314473	0.292483
GOTERM_BP_ALL	GO:0002718~regulation of cytokine production involved in immune response	4	1.59363	0.0393279	BST2, NR4A3, FCER1G, NOD2	220	62	18082	5.30264	1	0.314473	0.292483
GOTERM_BP_ALL	GO:0003341~cilium movement	4	1.59363	0.0393279	CFAP46, CFAP54, DNAH7C, DNAH7B	220	62	18082	5.30264	1	0.314473	0.292483
GOTERM_BP_ALL	GO:0051248~negative regulation of protein metabolic process	20	7.96813	0.0394209	DUSP4, ANXA2, GADD45A, DUSP1, EIF2AK2, SERPINA3M, SERPINA3N, CST7, KLF4, THBS1, PER2, NR4A1, MLXIPL, PTPRC, PTPN6, PI16, CRYAB, GBP4, ATF3, SNCA	220	1014	18082	1.62112	1	0.314616	0.292615
GOTERM_BP_ALL	GO:0031401~positive regulation of protein modification process	21	8.36653	0.039549	NTRK1, CD84, CD40, ANXA2, IL15, GADD45A, SLC11A1, EIF2AK2, CXCR4, TREM2, NOD2, THBS1, MID1, ISL1, THBS4, ADCYAP1, CCL9, PTPRC, CCL6, PRKD2, SNCA	220	1082	18082	1.5952	1	0.315039	0.293008
GOTERM_BP_ALL	GO:0006898~receptor-mediated endocytosis	7	2.78884	0.039732	GRN, FCER1G, ANXA2, TFRC, ITGB2, CD14, SNCA	220	206	18082	2.79289	1	0.315717	0.29364
GOTERM_BP_ALL	GO:0000122~negative regulation of transcription from RNA polymerase II promoter	16	6.3745	0.0397849	EGR1, PRRX1, KLF4, ISL1, CBFA2T3, BARX2, HOPX, PER2, MLXIPL, NR4A3, IFI27, NKX2-1, SIK1, JUNB, GBP4, ATF3	220	750	18082	1.75341	1	0.315717	0.29364
GOTERM_BP_ALL	GO:2000106~regulation of leukocyte apoptotic process	5	1.99203	0.039988	NR4A3, FCER1G, IRS2, NOD2, NFKBID	220	106	18082	3.87693	1	0.316729	0.294581
GOTERM_BP_ALL	GO:0070848~response to growth factor	14	5.57769	0.04045	NTRK1, EGR1, ITGB5, ANXA3, FOS, KLF4, THBS1, COL1A1, NR4A1, ADAMTS3, NKX2-1, NDN, PRKD2, SNCA	220	623	18082	1.84699	1	0.319431	0.297093
GOTERM_BP_ALL	GO:0010563~negative regulation of phosphorus metabolic process	13	5.17928	0.0405578	DUSP4, MIDN, GADD45A, DUSP1, IRS2, KLF4, CBFA2T3, MLXIPL, PTPRC, PTPN6, GBP4, ATF3, SNCA	220	560	18082	1.908	1	0.319431	0.297093
GOTERM_BP_ALL	GO:0045936~negative regulation of phosphate metabolic process	13	5.17928	0.0405578	DUSP4, MIDN, GADD45A, DUSP1, IRS2, KLF4, CBFA2T3, MLXIPL, PTPRC, PTPN6, GBP4, ATF3, SNCA	220	560	18082	1.908	1	0.319431	0.297093
GOTERM_BP_ALL	GO:0002200~somatic diversification of immune receptors	4	1.59363	0.0409374	CD40, PTPRC, TFRC, CCR6	220	63	18082	5.21847	1	0.321815	0.299311
GOTERM_BP_ALL	GO:0001501~skeletal system development	12	4.78088	0.0411691	COL1A1, PTPRC, TYROBP, ANXA2, PRRX1, MYOC, NAB2, MGP, SH3PXD2B, PTPN6, THBS1, BARX2	220	499	18082	1.97653	1	0.323031	0.300442
GOTERM_BP_ALL	GO:0060537~muscle tissue development	11	4.38247	0.0412466	KDM6B, MYLPF, MYBPC3, EGR1, NR4A1, EGR2, SIK1, PI16, FOS, ISL1, ATF3	220	438	18082	2.06416	1	0.323034	0.300445
GOTERM_BP_ALL	GO:0032774~RNA biosynthetic process	55	21.9124	0.0415757	CD40, CD84, NAB2, ITGB2, HIF3A, TNFRSF8, TRIM25, JUNB, KDM6B, ZFP458, DUSP5, ANXA3, SLC11A1, ZFP976, FOS, ISL1, CBFA2T3, MLF1, NPAS4, ADCYAP1, HMGA1-RS1, IFI27, ZFP40, SUB1, SIK1, PRKD2, ZFP772, ATF3, ITGB3BP, NOD2, BARX2, ZFP14, NKX2-1, NDN, GBP4, NTRK1, EGR1, HSPA8, EGR2, EGR4, PRRX1, EIF2AK2, ARID3B, KLF4, ELL3, HOPX, FOSL2, COL1A1, PER2, NR4A1, MLXIPL, NR4A3, FOSB, HIST1H4D, NFKBID	220	3565	18082	1.26802	1	0.325004	0.302277
GOTERM_BP_ALL	GO:2000191~regulation of fatty acid transport	3	1.19522	0.0420286	IRS2, OXT, THBS1	220	27	18082	9.13232	1	0.327933	0.305001
GOTERM_BP_ALL	GO:0010565~regulation of cellular ketone metabolic process	5	1.99203	0.0423553	EGR1, MLXIPL, NR4A3, IRS2, SNCA	220	108	18082	3.80513	1	0.329255	0.306231
GOTERM_BP_ALL	GO:0032387~negative regulation of intracellular transport	5	1.99203	0.0423553	BST2, CD84, MRLN, CRYAB, GBP4	220	108	18082	3.80513	1	0.329255	0.306231
GOTERM_BP_ALL	GO:0030888~regulation of B cell proliferation	4	1.59363	0.0425796	CD40, PTPRC, TFRC, IRS2	220	64	18082	5.13693	1	0.329776	0.306715
GOTERM_BP_ALL	GO:0048168~regulation of neuronal synaptic plasticity	4	1.59363	0.0425796	EGR1, EGR2, ARC, SNCA	220	64	18082	5.13693	1	0.329776	0.306715
GOTERM_BP_ALL	GO:0071216~cellular response to biotic stimulus	8	3.18725	0.0429112	GBP6, CD40, CLEC7A, PLSCR2, LY86, TREM2, NOD2, CD14	220	265	18082	2.48123	1	0.33173	0.308533
GOTERM_BP_ALL	GO:0014074~response to purine-containing compound	6	2.39044	0.0434039	COL1A1, DUSP1, FOSB, OXT, FOS, JUNB	220	158	18082	3.12117	1	0.334306	0.310928
GOTERM_BP_ALL	GO:0050688~regulation of defense response to virus	6	2.39044	0.0434039	IL15, ANXA5, MILL2, CD37, IL12RB1, GBP4	220	158	18082	3.12117	1	0.334306	0.310928
GOTERM_BP_ALL	GO:0051252~regulation of RNA metabolic process	55	21.9124	0.0435053	CD40, CD84, NAB2, ITGB2, HIF3A, TNFRSF8, TRIM25, JUNB, KDM6B, ZFP458, DUSP5, ANXA3, SLC11A1, ZFP976, FOS, ISL1, CBFA2T3, MLF1, NPAS4, ADCYAP1, HMGA1-RS1, IFI27, ZFP40, SUB1, SIK1, PRKD2, ZFP772, ATF3, ITGB3BP, NOD2, BARX2, ZFP14, NKX2-1, NDN, GBP4, NTRK1, EGR1, HSPA8, EGR2, EGR4, PRRX1, EIF2AK2, ARID3B, KLF4, ELL3, HOPX, FOSL2, COL1A1, PER2, NR4A1, MLXIPL, NR4A3, FOSB, HIST1H4D, NFKBID	220	3575	18082	1.26448	1	0.334472	0.311083
GOTERM_BP_ALL	GO:0009746~response to hexose	7	2.78884	0.0437849	MIR379, EGR1, MLXIPL, NCF2, IRS2, SLC2A5, THBS1	220	211	18082	2.72671	1	0.336005	0.312509
GOTERM_BP_ALL	GO:0002312~B cell activation involved in immune response	4	1.59363	0.0442545	CD40, PTPRC, TFRC, CCR6	220	65	18082	5.0579	1	0.338988	0.315283
GOTERM_BP_ALL	GO:0001525~angiogenesis	11	4.38247	0.0444732	NR4A1, ANXA2, ANXA3, ITGB2, CXCR4, PRKD2, HIF3A, KLF4, THBS1, ISL1, THBS4	220	444	18082	2.03626	1	0.340041	0.316263
GOTERM_BP_ALL	GO:0007411~axon guidance	7	2.78884	0.0446267	NTRK1, EGR2, NR4A3, NKX2-1, CXCR4, ISL1, PLXNA4	220	212	18082	2.71385	1	0.340594	0.316777
GOTERM_BP_ALL	GO:0035767~endothelial cell chemotaxis	3	1.19522	0.0449084	NR4A1, PRKD2, THBS1	220	28	18082	8.80617	1	0.341499	0.317619
GOTERM_BP_ALL	GO:0032731~positive regulation of interleukin-1 beta production	3	1.19522	0.0449084	EGR1, NOD2, ISL1	220	28	18082	8.80617	1	0.341499	0.317619
GOTERM_BP_ALL	GO:0044765~single-organism transport	49	19.5219	0.0450302	CD40, MIDN, CD84, TFRC, ITGB2, SLC6A20A, IRS2, TREM2, OXT, SLC2A5, CTSS, MILR1, NNT, SLC39A2, FCER1G, KCNH6, ANXA2, ANXA3, SLC11A1, ANXA5, SYTL1, TAP1, MYO7A, ISL1, LAT2, ADCYAP1, ARC, SIK1, GRN, MRLN, MFI2, CXCR4, NOD2, THBS1, MYL12A, CLEC7A, CD14, GBP4, SNCA, HSPA8, SLC37A2, GFAP, PER2, PTPRC, NR4A3, SLC26A7, PTPN6, VIP, MYO1F	220	3128	18082	1.28752	1	0.341667	0.317774
GOTERM_BP_ALL	GO:0009889~regulation of biosynthetic process	63	25.0996	0.0451639	CD40, CD84, NAB2, ITGB2, IRS2, HIF3A, TNFRSF8, TRIM25, JUNB, KDM6B, ZFP458, DUSP5, IL15, DUSP1, ANXA3, SLC11A1, ZFP976, FOS, ISL1, CBFA2T3, MLF1, NPAS4, ADCYAP1, HMGA1-RS1, IFI27, ZFP40, SUB1, SIK1, PRKD2, ZFP772, ATF3, ITGB3BP, NOD2, THBS1, BARX2, ADCY7, ZFP14, NKX2-1, NDN, GBP4, SNCA, NTRK1, EGR1, CDT1, HSPA8, EGR2, EGR4, PRRX1, EIF2AK2, ARID3B, KLF4, ELL3, HOPX, FOSL2, COL1A1, PER2, NR4A1, MLX…	220	4197	18082	1.23374	1	0.341667	0.317774
GOTERM_BP_ALL	GO:0010556~regulation of macromolecule biosynthetic process	60	23.9044	0.045175	CD40, CD84, NAB2, ITGB2, IRS2, HIF3A, TNFRSF8, TRIM25, JUNB, KDM6B, ZFP458, DUSP5, IL15, DUSP1, ANXA3, SLC11A1, ZFP976, FOS, ISL1, CBFA2T3, MLF1, NPAS4, ADCYAP1, HMGA1-RS1, IFI27, ZFP40, SUB1, SIK1, PRKD2, ZFP772, ATF3, ITGB3BP, NOD2, THBS1, BARX2, ZFP14, NKX2-1, NDN, GBP4, NTRK1, EGR1, CDT1, HSPA8, EGR2, EGR4, PRRX1, EIF2AK2, ARID3B, KLF4, ELL3, HOPX, FOSL2, COL1A1, PER2, NR4A1, MLXIPL, NR4A3, F…	220	3966	18082	1.24343	1	0.341667	0.317774
GOTERM_BP_ALL	GO:0016192~vesicle-mediated transport	22	8.76494	0.0453721	HSPA8, GRN, CD84, FCER1G, ANXA2, TFRC, ANXA3, SLC11A1, ITGB2, SYTL1, TREM2, MYO7A, NOD2, THBS1, LAT2, MILR1, ARC, NR4A3, CLEC7A, CD14, MYO1F, SNCA	220	1168	18082	1.54812	1	0.341922	0.318012
GOTERM_BP_ALL	GO:0019932~second-messenger-mediated signaling	7	2.78884	0.0454536	LAT2, ADCYAP1, CXCR4, TREM2, CCR6, THBS1, ADCY7	220	213	18082	2.70111	1	0.341922	0.318012
GOTERM_BP_ALL	GO:0097485~neuron projection guidance	7	2.78884	0.0454536	NTRK1, EGR2, NR4A3, NKX2-1, CXCR4, ISL1, PLXNA4	220	213	18082	2.70111	1	0.341922	0.318012
GOTERM_BP_ALL	GO:0070373~negative regulation of ERK1 and ERK2 cascade	4	1.59363	0.0459619	DUSP4, DUSP1, KLF4, ATF3	220	66	18082	4.98127	1	0.345126	0.320992
GOTERM_BP_ALL	GO:0001935~endothelial cell proliferation	5	1.99203	0.0460517	NR4A1, PRKD2, VIP, THBS1, THBS4	220	111	18082	3.70229	1	0.345182	0.321044
GOTERM_BP_ALL	GO:0050790~regulation of catalytic activity	29	11.5538	0.0462635	MIDN, CD40, IRS2, NOD2, CST7, RASAL3, THBS1, ADCY7, CCL9, CCL6, SNCA, NTRK1, DUSP4, HSPA8, GADD45A, DUSP1, SLC11A1, EIF2AK2, SERPINA3M, SERPINA3N, KLF4, NR4A1, ADCYAP1, PTPRC, PTPN6, PRKD2, PI16, VIP, CRYAB	220	1662	18082	1.43414	1	0.34615	0.321945
GOTERM_BP_ALL	GO:0007517~muscle organ development	10	3.98406	0.0467864	MYLPF, MYBPC3, EGR1, NR4A1, EGR2, PI16, FOS, ISL1, CRYAB, ATF3	220	388	18082	2.11832	1	0.349439	0.325003
GOTERM_BP_ALL	GO:0050729~positive regulation of inflammatory response	5	1.99203	0.0473227	CCL9, FCER1G, CCL6, NOD2, CTSS	220	112	18082	3.66924	1	0.350346	0.325847
GOTERM_BP_ALL	GO:0043435~response to corticotropin-releasing hormone	2	0.796813	0.0475768	NR4A1, NR4A3	220	4	18082	41.0955	1	0.350346	0.325847
GOTERM_BP_ALL	GO:0010748~negative regulation of plasma membrane long-chain fatty acid transport	2	0.796813	0.0475768	IRS2, THBS1	220	4	18082	41.0955	1	0.350346	0.325847
GOTERM_BP_ALL	GO:0032763~regulation of mast cell cytokine production	2	0.796813	0.0475768	NR4A3, FCER1G	220	4	18082	41.0955	1	0.350346	0.325847
GOTERM_BP_ALL	GO:0032891~negative regulation of organic acid transport	2	0.796813	0.0475768	IRS2, THBS1	220	4	18082	41.0955	1	0.350346	0.325847
GOTERM_BP_ALL	GO:0071376~cellular response to corticotropin-releasing hormone stimulus	2	0.796813	0.0475768	NR4A1, NR4A3	220	4	18082	41.0955	1	0.350346	0.325847
GOTERM_BP_ALL	GO:0002371~dendritic cell cytokine production	2	0.796813	0.0475768	BST2, NOD2	220	4	18082	41.0955	1	0.350346	0.325847
GOTERM_BP_ALL	GO:0061684~chaperone-mediated autophagy	2	0.796813	0.0475768	HSPA8, SNCA	220	4	18082	41.0955	1	0.350346	0.325847
GOTERM_BP_ALL	GO:0001938~positive regulation of endothelial cell proliferation	4	1.59363	0.0477015	NR4A1, PRKD2, VIP, THBS4	220	67	18082	4.90692	1	0.350648	0.326128
GOTERM_BP_ALL	GO:0034105~positive regulation of tissue remodeling	3	1.19522	0.0478589	DCSTAMP, TFRC, SPP1	220	29	18082	8.50251	1	0.351189	0.326631
GOTERM_BP_ALL	GO:0034284~response to monosaccharide	7	2.78884	0.0490721	MIR379, EGR1, MLXIPL, NCF2, IRS2, SLC2A5, THBS1	220	217	18082	2.65132	1	0.358209	0.33316
GOTERM_BP_ALL	GO:0010001~glial cell differentiation	7	2.78884	0.0490721	EGR2, ITGAM, MYOC, NAB2, NKX2-1, CXCR4, GFAP	220	217	18082	2.65132	1	0.358209	0.33316
GOTERM_BP_ALL	GO:0001894~tissue homeostasis	7	2.78884	0.0490721	DCSTAMP, BBS10, TFRC, CDHR1, SPP1, NOD2, CTSS	220	217	18082	2.65132	1	0.358209	0.33316
GOTERM_BP_ALL	GO:0060548~negative regulation of cell death	20	7.96813	0.0494222	NTRK1, HSPA8, FCER1G, DUSP1, EIF2AK2, IRS2, NOD2, KLF4, THBS1, ISL1, ELL3, NR4A1, ADCYAP1, NR4A3, SPP1, PAK7, BMF, VIP, CRYAB, SNCA	220	1042	18082	1.57756	1	0.360137	0.334953
GOTERM_BP_ALL	GO:0050804~modulation of synaptic transmission	9	3.58566	0.0495459	NPAS4, NTRK1, EGR1, ADCYAP1, EGR2, ARC, OXT, GFAP, SNCA	220	332	18082	2.22807	1	0.360412	0.335209
GOTERM_BP_ALL	GO:0051171~regulation of nitrogen compound metabolic process	63	25.0996	0.0499052	CD40, CD84, TFRC, NAB2, ITGB2, HIF3A, TNFRSF8, TRIM25, JUNB, KDM6B, ZFP458, DUSP5, DUSP1, ANXA3, SLC11A1, ZFP976, FOS, ISL1, CBFA2T3, MLF1, NPAS4, ADCYAP1, HMGA1-RS1, IFI27, ZFP40, SUB1, SIK1, PRKD2, ZFP772, ATF3, ITGB3BP, NOD2, THBS1, BARX2, ADCY7, ZFP14, NKX2-1, NDN, GBP4, SNCA, NTRK1, EGR1, CDT1, HSPA8, EGR2, EGR4, PRRX1, EIF2AK2, ARID3B, KLF4, ELL3, HOPX, FOSL2, COL1A1, PER2, NR4A1, MLXIPL, P…	220	4221	18082	1.22673	1	0.362396	0.337055
GOTERM_BP_ALL	GO:0002479~antigen processing and presentation of exogenous peptide antigen via MHC class I, TAP-dependent	3	1.19522	0.050878	H2-Q7, H2-K1, H2-D1	220	30	18082	8.21909	1	0.36755	0.341848
GOTERM_BP_ALL	GO:0045191~regulation of isotype switching	3	1.19522	0.050878	CD40, PTPRC, TFRC	220	30	18082	8.21909	1	0.36755	0.341848
GOTERM_BP_ALL	GO:0070570~regulation of neuron projection regeneration	3	1.19522	0.050878	PRRX1, SPP1, KLF4	220	30	18082	8.21909	1	0.36755	0.341848
GOTERM_BP_ALL	GO:0044283~small molecule biosynthetic process	11	4.38247	0.0512052	PER2, EGR1, MLXIPL, ADI1, HAAO, ALDH1A1, RBP1, SIK1, HMGCS2, ATF3, SNCA	220	455	18082	1.98703	1	0.369156	0.343342
GOTERM_BP_ALL	GO:1903035~negative regulation of response to wounding	4	1.59363	0.0512766	ANXA2, ANXA5, SPP1, THBS1	220	69	18082	4.76469	1	0.369156	0.343342
GOTERM_BP_ALL	GO:0051093~negative regulation of developmental process	17	6.77291	0.0518805	MFI2, H2-K1, KLF4, THBS1, ISL1, THBS4, GFAP, ADCYAP1, CCL9, NKX2-1, SPP1, PI16, PGLYRP1, NFKBID, HIST1H4D, H2-D1, C1QC	220	845	18082	1.65354	1	0.372863	0.34679
GOTERM_BP_ALL	GO:0030100~regulation of endocytosis	7	2.78884	0.052576	HSPA8, FCER1G, ANXA2, SLC11A1, NOD2, CD14, SNCA	220	221	18082	2.60333	1	0.376639	0.350301
GOTERM_BP_ALL	GO:0002758~innate immune response-activating signal transduction	5	1.99203	0.0525996	FCER1G, CLEC7A, WDFY1, NOD2, CD14	220	116	18082	3.54271	1	0.376639	0.350301
GOTERM_BP_ALL	GO:0050731~positive regulation of peptidyl-tyrosine phosphorylation	6	2.39044	0.0527654	CD40, IL15, TREM2, NOD2, ISL1, THBS4	220	167	18082	2.95297	1	0.376639	0.350301
GOTERM_BP_ALL	GO:0034612~response to tumor necrosis factor	6	2.39044	0.0527654	COL1A1, DCSTAMP, CCL9, CCL6, CD14, THBS1	220	167	18082	2.95297	1	0.376639	0.350301
GOTERM_BP_ALL	GO:0008299~isoprenoid biosynthetic process	3	1.19522	0.0539638	ALDH1A1, RBP1, HMGCS2	220	31	18082	7.95396	1	0.383234	0.356435
GOTERM_BP_ALL	GO:0006336~DNA replication-independent nucleosome assembly	3	1.19522	0.0539638	HJURP, HIST1H4D, ITGB3BP	220	31	18082	7.95396	1	0.383234	0.356435
GOTERM_BP_ALL	GO:0033280~response to vitamin D	3	1.19522	0.0539638	IL15, SPP1, TRIM25	220	31	18082	7.95396	1	0.383234	0.356435
GOTERM_BP_ALL	GO:0001933~negative regulation of protein phosphorylation	10	3.98406	0.0544364	DUSP4, MLXIPL, PTPRC, DUSP1, GADD45A, PTPN6, KLF4, GBP4, ATF3, SNCA	220	400	18082	2.05477	1	0.385937	0.358949
GOTERM_BP_ALL	GO:0050803~regulation of synapse structure or activity	8	3.18725	0.0546996	NPAS4, NTRK1, EGR1, EGR2, ARC, OXT, GFAP, SNCA	220	280	18082	2.34831	1	0.387148	0.360075
GOTERM_BP_ALL	GO:2000377~regulation of reactive oxygen species metabolic process	6	2.39044	0.0549941	GADD45A, ITGB2, KLF4, THBS1, CRYAB, SNCA	220	169	18082	2.91802	1	0.388576	0.361403
GOTERM_BP_ALL	GO:0051259~protein oligomerization	12	4.78088	0.0552911	COL1A1, ANXA2, KCNH6, SFTPC, ANXA5, ALDH1A1, COL6A4, BMF, NOD2, HIST1H4D, CRYAB, THBS4	220	524	18082	1.88223	1	0.389147	0.361935
GOTERM_BP_ALL	GO:0071417~cellular response to organonitrogen compound	12	4.78088	0.0552911	NTRK1, MIR379, COL1A1, EGR1, NR4A1, NR4A3, ANXA5, PTPN6, TREM2, IRS2, NOD2, KLF4	220	524	18082	1.88223	1	0.389147	0.361935
GOTERM_BP_ALL	GO:0032526~response to retinoic acid	5	1.99203	0.0553536	COL1A1, DUSP1, MILL2, OXT, KLF4	220	118	18082	3.48267	1	0.389147	0.361935
GOTERM_BP_ALL	GO:0060255~regulation of macromolecule metabolic process	82	32.6693	0.0555399	CD40, CD84, TFRC, NAB2, ITGB2, IRS2, TREM2, HIF3A, TNFRSF8, TRIM25, JUNB, KDM6B, DUSP4, ZFP458, DUSP5, MYOC, ANXA2, IL15, DUSP1, ANXA3, SLC11A1, ZFP976, FOS, ISL1, MID1, CBFA2T3, MLF1, NPAS4, ADCYAP1, HMGA1-RS1, IFI27, ZFP40, SUB1, SIK1, PRKD2, ZFP772, CRYAB, ATF3, ITGB3BP, DDX4, MFI2, CXCR4, NOD2, CST7, THBS1, BARX2, THBS4, ZFP14, CCL9, CCL6, NKX2-1, NDN, GBP4, SNCA, NTRK1, EGR1, CDT1, HSPA8, EG…	220	5739	18082	1.17436	1	0.389802	0.362544
GOTERM_BP_ALL	GO:0031175~neuron projection development	18	7.17131	0.0557555	NTRK1, GRN, EGR2, MYOC, PRRX1, H2-K1, CXCR4, KLF4, ISL1, THBS4, GFAP, ADCYAP1, NR4A3, NKX2-1, SPP1, NDN, H2-D1, PLXNA4	220	921	18082	1.60634	1	0.390662	0.363343
GOTERM_BP_ALL	GO:0002761~regulation of myeloid leukocyte differentiation	5	1.99203	0.0567594	DCSTAMP, TYROBP, RBP1, FOS, C1QC	220	119	18082	3.4534	1	0.39555	0.36789
GOTERM_BP_ALL	GO:0043534~blood vessel endothelial cell migration	4	1.59363	0.0568753	NR4A1, PRKD2, KLF4, THBS1	220	72	18082	4.56616	1	0.39555	0.36789
GOTERM_BP_ALL	GO:0006956~complement activation	4	1.59363	0.0568753	C1QB, C4B, C1QA, C1QC	220	72	18082	4.56616	1	0.39555	0.36789
GOTERM_BP_ALL	GO:0055086~nucleobase-containing small molecule metabolic process	14	5.57769	0.0569082	HSPA8, SLC37A2, NCF2, HAAO, THBS1, CBFA2T3, ADCY7, HDDC3, MLXIPL, ADCYAP1, AOX4, NNT, VIP, SNCA	220	657	18082	1.7514	1	0.39555	0.36789
GOTERM_BP_ALL	GO:0002823~negative regulation of adaptive immune response based on somatic recombination of immune receptors built from immunoglobulin superfamily domains	3	1.19522	0.057114	PTPRC, PTPN6, NOD2	220	32	18082	7.7054	1	0.39555	0.36789
GOTERM_BP_ALL	GO:0032570~response to progesterone	3	1.19522	0.057114	FOSB, OXT, FOS	220	32	18082	7.7054	1	0.39555	0.36789
GOTERM_BP_ALL	GO:0034724~DNA replication-independent nucleosome organization	3	1.19522	0.057114	HJURP, HIST1H4D, ITGB3BP	220	32	18082	7.7054	1	0.39555	0.36789
GOTERM_BP_ALL	GO:0019438~aromatic compound biosynthetic process	60	23.9044	0.0578016	CD40, CD84, NAB2, ITGB2, HIF3A, TNFRSF8, TRIM25, JUNB, KDM6B, ZFP458, DUSP5, DUSP1, ANXA3, SLC11A1, ZFP976, FOS, ISL1, CBFA2T3, MLF1, NPAS4, ADCYAP1, HMGA1-RS1, IFI27, ZFP40, SUB1, SIK1, PRKD2, ZFP772, ATF3, ITGB3BP, HAAO, NOD2, BARX2, ADCY7, ZFP14, NKX2-1, NDN, GBP4, SNCA, NTRK1, EGR1, HSPA8, EGR2, EGR4, PRRX1, EIF2AK2, ARID3B, KLF4, ELL3, HOPX, FOSL2, COL1A1, PER2, NR4A1, MLXIPL, NR4A3, FOSB, V…	220	4025	18082	1.22521	1	0.399651	0.371704
GOTERM_BP_ALL	GO:0048167~regulation of synaptic plasticity	6	2.39044	0.0584355	NPAS4, EGR1, EGR2, ARC, GFAP, SNCA	220	172	18082	2.86712	1	0.402705	0.374544
GOTERM_BP_ALL	GO:0045089~positive regulation of innate immune response	6	2.39044	0.0584355	FCER1G, CLEC7A, WDFY1, NOD2, CD14, PVR	220	172	18082	2.86712	1	0.402705	0.374544
GOTERM_BP_ALL	GO:0032729~positive regulation of interferon-gamma production	4	1.59363	0.0588035	SLC11A1, CD14, IL12RB1, ISL1	220	73	18082	4.50361	1	0.403317	0.375113
GOTERM_BP_ALL	GO:0034654~nucleobase-containing compound biosynthetic process	59	23.506	0.0588055	CD40, CD84, NAB2, ITGB2, HIF3A, TNFRSF8, TRIM25, JUNB, KDM6B, ZFP458, DUSP5, DUSP1, ANXA3, SLC11A1, ZFP976, FOS, ISL1, CBFA2T3, MLF1, NPAS4, ADCYAP1, HMGA1-RS1, IFI27, ZFP40, SUB1, SIK1, PRKD2, ZFP772, ATF3, ITGB3BP, HAAO, NOD2, BARX2, ADCY7, ZFP14, NKX2-1, NDN, GBP4, NTRK1, EGR1, HSPA8, EGR2, EGR4, PRRX1, EIF2AK2, ARID3B, KLF4, ELL3, HOPX, FOSL2, COL1A1, PER2, NR4A1, MLXIPL, NR4A3, FOSB, VIP, HI…	220	3952	18082	1.22704	1	0.403317	0.375113
GOTERM_BP_ALL	GO:0071900~regulation of protein serine/threonine kinase activity	10	3.98406	0.058813	DUSP4, CD40, PTPRC, DUSP1, GADD45A, EIF2AK2, PTPN6, NOD2, THBS1, SNCA	220	405	18082	2.02941	1	0.403317	0.375113
GOTERM_BP_ALL	GO:0002580~regulation of antigen processing and presentation of peptide or polysaccharide antigen via MHC class II	2	0.796813	0.0591146	TREM2, THBS1	220	5	18082	32.8764	1	0.403404	0.375195
GOTERM_BP_ALL	GO:0032661~regulation of interleukin-18 production	2	0.796813	0.0591146	CD84, NOD2	220	5	18082	32.8764	1	0.403404	0.375195
GOTERM_BP_ALL	GO:0071224~cellular response to peptidoglycan	2	0.796813	0.0591146	TREM2, NOD2	220	5	18082	32.8764	1	0.403404	0.375195
GOTERM_BP_ALL	GO:0009117~nucleotide metabolic process	13	5.17928	0.0594733	HSPA8, SLC37A2, NCF2, HAAO, THBS1, CBFA2T3, ADCY7, HDDC3, MLXIPL, ADCYAP1, NNT, VIP, SNCA	220	596	18082	1.79275	1	0.403622	0.375397
GOTERM_BP_ALL	GO:0042060~wound healing	10	3.98406	0.0594937	COL1A1, FCER1G, ANXA2, SLC11A1, ANXA5, CXCR4, PTPN6, TLN1, THBS1, HOPX	220	406	18082	2.02441	1	0.403622	0.375397
GOTERM_BP_ALL	GO:0042180~cellular ketone metabolic process	6	2.39044	0.0596119	EGR1, MLXIPL, SLC37A2, NR4A3, IRS2, SNCA	220	173	18082	2.85055	1	0.403622	0.375397
GOTERM_BP_ALL	GO:0032635~interleukin-6 production	5	1.99203	0.0596281	ADCYAP1, CD84, FCER1G, NOD2, ISL1	220	121	18082	3.39632	1	0.403622	0.375397
GOTERM_BP_ALL	GO:0032675~regulation of interleukin-6 production	5	1.99203	0.0596281	ADCYAP1, CD84, FCER1G, NOD2, ISL1	220	121	18082	3.39632	1	0.403622	0.375397
GOTERM_BP_ALL	GO:0055114~oxidation-reduction process	18	7.17131	0.0599324	KDM6B, SLC37A2, KDM5D, FRRS1, NCF2, HAAO, IRS2, CBFA2T3, PER2, NR4A3, AOX4, NNT, ADI1, NDUFS5, STBD1, SH3PXD2B, ALDH1A1, SNCA	220	930	18082	1.59079	1	0.40473	0.376428
GOTERM_BP_ALL	GO:0001667~ameboidal-type cell migration	9	3.58566	0.0599851	NR4A1, ANXA3, ITGB2, CXCR4, PRKD2, CCR6, KLF4, THBS1, ISL1	220	345	18082	2.14411	1	0.40473	0.376428
GOTERM_BP_ALL	GO:0002385~mucosal immune response	3	1.19522	0.0603268	HIST1H2BN, IGHA, NOD2	220	33	18082	7.4719	1	0.405729	0.377357
GOTERM_BP_ALL	GO:0043030~regulation of macrophage activation	3	1.19522	0.0603268	CD84, THBS1, SNCA	220	33	18082	7.4719	1	0.405729	0.377357
GOTERM_BP_ALL	GO:0032755~positive regulation of interleukin-6 production	4	1.59363	0.0607622	ADCYAP1, FCER1G, NOD2, ISL1	220	74	18082	4.44275	1	0.408003	0.379472
GOTERM_BP_ALL	GO:0071363~cellular response to growth factor stimulus	13	5.17928	0.0611327	NTRK1, EGR1, ITGB5, FOS, KLF4, THBS1, COL1A1, NR4A1, ADAMTS3, NKX2-1, NDN, PRKD2, SNCA	220	599	18082	1.78378	1	0.409834	0.381175
GOTERM_BP_ALL	GO:0019725~cellular homeostasis	17	6.77291	0.0618842	GPR17, CD40, TFRC, MFI2, HAAO, SLC11A1, IRS2, OXT, MIR379, MLXIPL, ADCYAP1, PTPRC, NNT, SLC26A7, PTPN6, CCR6, SNCA	220	866	18082	1.61345	1	0.414209	0.385244
GOTERM_BP_ALL	GO:0002218~activation of innate immune response	5	1.99203	0.0625728	FCER1G, CLEC7A, WDFY1, NOD2, CD14	220	123	18082	3.34109	1	0.418009	0.388778
GOTERM_BP_ALL	GO:0006811~ion transport	24	9.56175	0.0626897	CD84, SLC37A2, MRLN, KCNH6, TFRC, MFI2, SLC11A1, SLC6A20A, CXCR4, IRS2, OXT, THBS1, CTSS, PER2, ADCYAP1, ARC, PTPRC, NNT, SLC26A7, PTPN6, SIK1, SLC39A2, VIP, SNCA	220	1354	18082	1.45686	1	0.418009	0.388778
GOTERM_BP_ALL	GO:0021675~nerve development	4	1.59363	0.0627512	NTRK1, EGR2, ISL1, PLXNA4	220	75	18082	4.38352	1	0.418009	0.388778
GOTERM_BP_ALL	GO:0002720~positive regulation of cytokine production involved in immune response	3	1.19522	0.0636001	NR4A3, FCER1G, NOD2	220	34	18082	7.25214	1	0.420323	0.39093
GOTERM_BP_ALL	GO:0032732~positive regulation of interleukin-1 production	3	1.19522	0.0636001	EGR1, NOD2, ISL1	220	34	18082	7.25214	1	0.420323	0.39093
GOTERM_BP_ALL	GO:0002251~organ or tissue specific immune response	3	1.19522	0.0636001	HIST1H2BN, IGHA, NOD2	220	34	18082	7.25214	1	0.420323	0.39093
GOTERM_BP_ALL	GO:0014037~Schwann cell differentiation	3	1.19522	0.0636001	EGR2, MYOC, NAB2	220	34	18082	7.25214	1	0.420323	0.39093
GOTERM_BP_ALL	GO:0046633~alpha-beta T cell proliferation	3	1.19522	0.0636001	PTPRC, IL15, RASAL3	220	34	18082	7.25214	1	0.420323	0.39093
GOTERM_BP_ALL	GO:1901362~organic cyclic compound biosynthetic process	61	24.3028	0.064266	CD40, CD84, NAB2, ITGB2, HIF3A, TNFRSF8, TRIM25, HMGCS2, JUNB, KDM6B, ZFP458, DUSP5, DUSP1, ANXA3, SLC11A1, ZFP976, FOS, ISL1, CBFA2T3, MLF1, NPAS4, ADCYAP1, HMGA1-RS1, IFI27, ZFP40, SUB1, SIK1, PRKD2, ZFP772, ATF3, ITGB3BP, HAAO, NOD2, BARX2, ADCY7, ZFP14, NKX2-1, NDN, GBP4, SNCA, NTRK1, EGR1, HSPA8, EGR2, EGR4, PRRX1, EIF2AK2, ARID3B, KLF4, ELL3, HOPX, FOSL2, COL1A1, PER2, NR4A1, MLXIPL, NR4A3,…	220	4129	18082	1.21425	1	0.424054	0.394401
GOTERM_BP_ALL	GO:0033673~negative regulation of kinase activity	7	2.78884	0.0646924	DUSP4, MIDN, PTPRC, DUSP1, GADD45A, PTPN6, IRS2	220	233	18082	2.46925	1	0.426039	0.396247
GOTERM_BP_ALL	GO:0034103~regulation of tissue remodeling	4	1.59363	0.0647702	DCSTAMP, TFRC, SPP1, THBS4	220	76	18082	4.32584	1	0.426039	0.396247
GOTERM_BP_ALL	GO:0031324~negative regulation of cellular metabolic process	38	15.1394	0.064925	MIDN, NAB2, IRS2, CST7, THBS1, BARX2, NKX2-1, JUNB, GBP4, SNCA, DUSP4, EGR1, DUSP5, HSPA8, ANXA2, PRRX1, GADD45A, DUSP1, EIF2AK2, SERPINA3M, SERPINA3N, KLF4, ISL1, CBFA2T3, HOPX, PER2, NR4A1, MLXIPL, HMGA1-RS1, PTPRC, NR4A3, IFI27, PTPN6, SIK1, PI16, CRYAB, HIST1H4D, ATF3	220	2380	18082	1.31229	1	0.426388	0.396572
GOTERM_BP_ALL	GO:0006753~nucleoside phosphate metabolic process	13	5.17928	0.0652026	HSPA8, SLC37A2, NCF2, HAAO, THBS1, CBFA2T3, ADCY7, HDDC3, MLXIPL, ADCYAP1, NNT, VIP, SNCA	220	606	18082	1.76317	1	0.427541	0.397644
GOTERM_BP_ALL	GO:0051656~establishment of organelle localization	9	3.58566	0.0661447	LAT2, MILR1, GRN, CD84, NR4A3, FCER1G, SYTL1, MYO7A, SNCA	220	353	18082	2.09552	1	0.431194	0.401042
GOTERM_BP_ALL	GO:0043549~regulation of kinase activity	14	5.57769	0.0665356	DUSP4, MIDN, CD40, GADD45A, DUSP1, SLC11A1, EIF2AK2, IRS2, NOD2, THBS1, ADCYAP1, PTPRC, PTPN6, SNCA	220	674	18082	1.70723	1	0.431194	0.401042
GOTERM_BP_ALL	GO:0010631~epithelial cell migration	7	2.78884	0.0666938	NR4A1, ANXA3, ITGB2, PRKD2, CCR6, KLF4, THBS1	220	235	18082	2.44824	1	0.431194	0.401042
GOTERM_BP_ALL	GO:0008045~motor neuron axon guidance	3	1.19522	0.0669321	EGR2, CXCR4, PLXNA4	220	35	18082	7.04494	1	0.431194	0.401042
GOTERM_BP_ALL	GO:0045762~positive regulation of adenylate cyclase activity	3	1.19522	0.0669321	ADCYAP1, VIP, ADCY7	220	35	18082	7.04494	1	0.431194	0.401042
GOTERM_BP_ALL	GO:0051385~response to mineralocorticoid	3	1.19522	0.0669321	NPAS4, FOSB, FOS	220	35	18082	7.04494	1	0.431194	0.401042
GOTERM_BP_ALL	GO:0002820~negative regulation of adaptive immune response	3	1.19522	0.0669321	PTPRC, PTPN6, NOD2	220	35	18082	7.04494	1	0.431194	0.401042
GOTERM_BP_ALL	GO:0022617~extracellular matrix disassembly	3	1.19522	0.0669321	MFI2, SH3PXD2B, CTSS	220	35	18082	7.04494	1	0.431194	0.401042
GOTERM_BP_ALL	GO:0032735~positive regulation of interleukin-12 production	3	1.19522	0.0669321	CD40, NOD2, ISL1	220	35	18082	7.04494	1	0.431194	0.401042
GOTERM_BP_ALL	GO:0052547~regulation of peptidase activity	9	3.58566	0.066933	NR4A1, SERPINA3M, PI16, SERPINA3N, CST7, KLF4, THBS1, CRYAB, SNCA	220	354	18082	2.0896	1	0.431194	0.401042
GOTERM_BP_ALL	GO:0010810~regulation of cell-substrate adhesion	6	2.39044	0.0669458	COL1A1, EGFL6, MYOC, MFI2, SPP1, THBS1	220	179	18082	2.755	1	0.431194	0.401042
GOTERM_BP_ALL	GO:1901699~cellular response to nitrogen compound	13	5.17928	0.0669947	NTRK1, EGR1, ANXA5, TREM2, IRS2, NOD2, KLF4, THBS1, COL1A1, MIR379, NR4A1, NR4A3, PTPN6	220	607	18082	1.76027	1	0.431194	0.401042
GOTERM_BP_ALL	GO:0007596~blood coagulation	6	2.39044	0.068212	FCER1G, ANXA2, ANXA5, PTPN6, TLN1, THBS1	220	180	18082	2.7397	1	0.437685	0.407078
GOTERM_BP_ALL	GO:0097305~response to alcohol	6	2.39044	0.068212	NTRK1, ADCYAP1, ALDH1A1, CD14, KLF4, ADCY7	220	180	18082	2.7397	1	0.437685	0.407078
GOTERM_BP_ALL	GO:0043271~negative regulation of ion transport	5	1.99203	0.0686878	ADCYAP1, MRLN, IRS2, VIP, THBS1	220	127	18082	3.23586	1	0.440064	0.409291
GOTERM_BP_ALL	GO:0030308~negative regulation of cell growth	6	2.39044	0.0695765	BST2, DCSTAMP, RRAD, SPP1, PI16, CRYAB	220	181	18082	2.72456	1	0.445077	0.413954
GOTERM_BP_ALL	GO:0090132~epithelium migration	7	2.78884	0.0700125	NR4A1, ANXA3, ITGB2, PRKD2, CCR6, KLF4, THBS1	220	238	18082	2.41738	1	0.445627	0.414465
GOTERM_BP_ALL	GO:0071887~leukocyte apoptotic process	5	1.99203	0.0702632	NR4A3, FCER1G, IRS2, NOD2, NFKBID	220	128	18082	3.21058	1	0.445627	0.414465
GOTERM_BP_ALL	GO:0010039~response to iron ion	3	1.19522	0.0703209	C1QA, TFRC, SNCA	220	36	18082	6.84924	1	0.445627	0.414465
GOTERM_BP_ALL	GO:0034080~CENP-A containing nucleosome assembly	2	0.796813	0.0705133	HJURP, ITGB3BP	220	6	18082	27.397	1	0.445627	0.414465
GOTERM_BP_ALL	GO:0010746~regulation of plasma membrane long-chain fatty acid transport	2	0.796813	0.0705133	IRS2, THBS1	220	6	18082	27.397	1	0.445627	0.414465
GOTERM_BP_ALL	GO:0035701~hematopoietic stem cell migration	2	0.796813	0.0705133	PTPRC, CXCR4	220	6	18082	27.397	1	0.445627	0.414465
GOTERM_BP_ALL	GO:0061641~CENP-A containing chromatin organization	2	0.796813	0.0705133	HJURP, ITGB3BP	220	6	18082	27.397	1	0.445627	0.414465
GOTERM_BP_ALL	GO:0032762~mast cell cytokine production	2	0.796813	0.0705133	NR4A3, FCER1G	220	6	18082	27.397	1	0.445627	0.414465
GOTERM_BP_ALL	GO:0007050~cell cycle arrest	5	1.99203	0.0718571	MLXIPL, DUSP1, GADD45A, THBS1, MLF1	220	129	18082	3.18569	1	0.452754	0.421093
GOTERM_BP_ALL	GO:0048015~phosphatidylinositol-mediated signaling	5	1.99203	0.0718571	NTRK1, MYOC, PTPN6, IRS2, KLF4	220	129	18082	3.18569	1	0.452754	0.421093
GOTERM_BP_ALL	GO:0015980~energy derivation by oxidation of organic compounds	7	2.78884	0.0720514	PER2, SLC37A2, NR4A3, STBD1, IRS2, CBFA2T3, SNCA	220	239	18082	2.40727	1	0.453296	0.421598
GOTERM_BP_ALL	GO:0010721~negative regulation of cell development	9	3.58566	0.072784	ADCYAP1, MFI2, H2-K1, NKX2-1, SPP1, PI16, ISL1, H2-D1, GFAP	220	361	18082	2.04908	1	0.457219	0.425246
GOTERM_BP_ALL	GO:0051250~negative regulation of lymphocyte activation	5	1.99203	0.0734694	PTPN6, PGLYRP1, H2-AA, NFKBID, H2-AB1	220	130	18082	3.16119	1	0.460833	0.428608
GOTERM_BP_ALL	GO:0018130~heterocycle biosynthetic process	59	23.506	0.0736789	CD40, CD84, NAB2, ITGB2, HIF3A, TNFRSF8, TRIM25, JUNB, KDM6B, ZFP458, DUSP5, DUSP1, ANXA3, SLC11A1, ZFP976, FOS, ISL1, CBFA2T3, MLF1, NPAS4, ADCYAP1, HMGA1-RS1, IFI27, ZFP40, SUB1, SIK1, PRKD2, ZFP772, ATF3, ITGB3BP, HAAO, NOD2, BARX2, ADCY7, ZFP14, NKX2-1, NDN, GBP4, NTRK1, EGR1, HSPA8, EGR2, EGR4, PRRX1, EIF2AK2, ARID3B, KLF4, ELL3, HOPX, FOSL2, COL1A1, PER2, NR4A1, MLXIPL, NR4A3, FOSB, VIP, HI…	220	4009	18082	1.20959	1	0.461457	0.429188
GOTERM_BP_ALL	GO:0019538~protein metabolic process	74	29.4821	0.074072	CD40, CD84, ITGAM, KDM5D, CTSZ, ITGB2, KLHL33, TREM2, CTSS, C4B, ADAMTS3, TNFRSF8, TRIM25, CTSD, KDM6B, DUSP4, DUSP5, MYOC, ANXA2, USP43, IL15, DUSP1, SLC11A1, MAMDC2, HUNK, ISL1, MID1, CBFA2T3, PISD, LARS2, ADCYAP1, FOLH1, SIK1, PRKD2, CRYAB, ATF3, C1QB, C1QA, PPM1M, MFI2, CXCR4, NOD2, CST7, THBS1, THBS4, CCL9, CCL6, PAK7, IL12RB1, GBP4, SNCA, NTRK1, KLK1B22, EGR1, HSPA8, ST14, EGR2, GADD45A, EI…	220	5186	18082	1.1728	1	0.463227	0.430834
GOTERM_BP_ALL	GO:0030217~T cell differentiation	7	2.78884	0.0745663	EGR1, PTPRC, FCER1G, IL15, CCR6, H2-AA, NFKBID	220	242	18082	2.37742	1	0.465622	0.433062
GOTERM_BP_ALL	GO:0015833~peptide transport	8	3.18725	0.0748818	PER2, ADCYAP1, MIDN, ANXA5, TAP1, IRS2, VIP, ISL1	220	302	18082	2.17724	1	0.466897	0.434248
GOTERM_BP_ALL	GO:0019217~regulation of fatty acid metabolic process	4	1.59363	0.0753045	MLXIPL, NR4A3, IRS2, SNCA	220	81	18082	4.05881	1	0.468835	0.43605
GOTERM_BP_ALL	GO:0032844~regulation of homeostatic process	11	4.38247	0.0755214	MLXIPL, DCSTAMP, PTPRC, NR4A3, FCER1G, MYOC, TFRC, SPP1, PTPN6, OXT, SNCA	220	490	18082	1.8451	1	0.469487	0.436657
GOTERM_BP_ALL	GO:0003012~muscle system process	9	3.58566	0.0765914	MYBPC3, NR4A3, ANXA2, MYOC, IL15, CXCR4, OXT, PI16, KLF4	220	365	18082	2.02663	1	0.47467	0.441477
GOTERM_BP_ALL	GO:0048017~inositol lipid-mediated signaling	5	1.99203	0.0767488	NTRK1, MYOC, PTPN6, IRS2, KLF4	220	132	18082	3.11329	1	0.47467	0.441477
GOTERM_BP_ALL	GO:0051494~negative regulation of cytoskeleton organization	5	1.99203	0.0767488	MYOC, GMFG, CAPG, MID1, SNCA	220	132	18082	3.11329	1	0.47467	0.441477
GOTERM_BP_ALL	GO:0090130~tissue migration	7	2.78884	0.0770363	NR4A1, ANXA3, ITGB2, PRKD2, CCR6, KLF4, THBS1	220	244	18082	2.35794	1	0.47467	0.441477
GOTERM_BP_ALL	GO:0045923~positive regulation of fatty acid metabolic process	3	1.19522	0.0772613	MLXIPL, NR4A3, IRS2	220	38	18082	6.48876	1	0.47467	0.441477
GOTERM_BP_ALL	GO:1903825~organic acid transmembrane transport	3	1.19522	0.0772613	SLC6A20A, IRS2, THBS1	220	38	18082	6.48876	1	0.47467	0.441477
GOTERM_BP_ALL	GO:1905039~carboxylic acid transmembrane transport	3	1.19522	0.0772613	SLC6A20A, IRS2, THBS1	220	38	18082	6.48876	1	0.47467	0.441477
GOTERM_BP_ALL	GO:0060441~epithelial tube branching involved in lung morphogenesis	3	1.19522	0.0772613	CTSZ, NKX2-1, CTSD	220	38	18082	6.48876	1	0.47467	0.441477
GOTERM_BP_ALL	GO:0071219~cellular response to molecule of bacterial origin	7	2.78884	0.0776968	GBP6, CD40, PLSCR2, LY86, TREM2, NOD2, CD14	220	245	18082	2.34831	1	0.476646	0.443315
GOTERM_BP_ALL	GO:0007165~signal transduction	81	32.2709	0.0796074	CD40, CD84, ITGAM, ITGB5, ITGB2, IRS2, TREM2, TMEM145, ADAMTS3, ITGAX, TNFRSF8, TRIM25, CD37, CCR6, DUSP4, FCER1G, MYOC, ANXA2, IL15, DUSP1, SLC11A1, HUNK, HMHA1, FOS, ISL1, MID1, LAT2, NPAS4, ARL4D, ADCYAP1, ARC, TYROBP, SUB1, IL3RA, WDFY1, SIK1, PRKD2, CD48, RIN3, CRYAB, ATF3, ITGB3BP, OLFR1393, RRAD, MILL2, CXCR4, NOD2, RASAL3, THBS1, ADCY7, CCL9, CYTH4, CLEC7A, CCL6, NKX2-1, PAK7, NDN, BMF, C…	220	5763	18082	1.15521	1	0.487654	0.453553
GOTERM_BP_ALL	GO:0045580~regulation of T cell differentiation	5	1.99203	0.0801008	PTPRC, IL15, CCR6, H2-AA, NFKBID	220	134	18082	3.06682	1	0.489932	0.455671
GOTERM_BP_ALL	GO:0055082~cellular chemical homeostasis	15	5.9761	0.0802131	GPR17, CD40, TFRC, MFI2, SLC11A1, IRS2, OXT, MIR379, MLXIPL, ADCYAP1, PTPRC, SLC26A7, PTPN6, CCR6, SNCA	220	762	18082	1.61793	1	0.489932	0.455671
GOTERM_BP_ALL	GO:0048265~response to pain	3	1.19522	0.0808093	NTRK1, THBS1, THBS4	220	39	18082	6.32238	1	0.492138	0.457724
GOTERM_BP_ALL	GO:0035924~cellular response to vascular endothelial growth factor stimulus	3	1.19522	0.0808093	NR4A1, ADAMTS3, PRKD2	220	39	18082	6.32238	1	0.492138	0.457724
GOTERM_BP_ALL	GO:0006732~coenzyme metabolic process	8	3.18725	0.0815726	MLXIPL, SLC37A2, FOLH1, NCF2, NNT, HAAO, CBFA2T3, SNCA	220	308	18082	2.13483	1	0.493887	0.459351
GOTERM_BP_ALL	GO:0001866~NK T cell proliferation	2	0.796813	0.0817745	IL15, RASAL3	220	7	18082	23.4831	1	0.493887	0.459351
GOTERM_BP_ALL	GO:0002925~positive regulation of humoral immune response mediated by circulating immunoglobulin	2	0.796813	0.0817745	PTPRC, NOD2	220	7	18082	23.4831	1	0.493887	0.459351
GOTERM_BP_ALL	GO:0002138~retinoic acid biosynthetic process	2	0.796813	0.0817745	ALDH1A1, RBP1	220	7	18082	23.4831	1	0.493887	0.459351
GOTERM_BP_ALL	GO:0032621~interleukin-18 production	2	0.796813	0.0817745	CD84, NOD2	220	7	18082	23.4831	1	0.493887	0.459351
GOTERM_BP_ALL	GO:0034614~cellular response to reactive oxygen species	5	1.99203	0.0818038	KDM6B, NR4A3, FOS, KLF4, THBS1	220	135	18082	3.04411	1	0.493887	0.459351
GOTERM_BP_ALL	GO:0050764~regulation of phagocytosis	4	1.59363	0.0819655	HSPA8, FCER1G, SLC11A1, NOD2	220	84	18082	3.91385	1	0.494152	0.459596
GOTERM_BP_ALL	GO:0007519~skeletal muscle tissue development	6	2.39044	0.0830386	MYLPF, EGR1, NR4A1, EGR2, FOS, ATF3	220	191	18082	2.58191	1	0.499821	0.464869
GOTERM_BP_ALL	GO:0065003~macromolecular complex assembly	26	10.3586	0.0831444	HIST1H2BN, COX18, GMFG, HJURP, CAPG, NOD2, THBS4, SH3PXD2B, BMF, SNCA, MYBPC3, KCNH6, ANXA2, SFTPC, ANXA5, EIF2AK2, COL1A1, HMGA1-RS1, BBS10, NDUFS5, ALDH1A1, MGP, COL6A4, CRYAB, HIST1H4D, ITGB3BP	220	1544	18082	1.38404	1	0.499821	0.464869
GOTERM_BP_ALL	GO:1903530~regulation of secretion by cell	14	5.57769	0.0833912	CD84, MIDN, CD40, FCER1G, ANXA5, SYTL1, IRS2, OXT, NOD2, ISL1, PER2, ADCYAP1, CD14, SNCA	220	699	18082	1.64617	1	0.500586	0.465581
GOTERM_BP_ALL	GO:0031497~chromatin assembly	5	1.99203	0.0835246	HIST1H2BN, HMGA1-RS1, HJURP, HIST1H4D, ITGB3BP	220	136	18082	3.02172	1	0.50067	0.465659
GOTERM_BP_ALL	GO:1900046~regulation of hemostasis	4	1.59363	0.0842406	FCER1G, ANXA2, ANXA5, THBS1	220	85	18082	3.86781	1	0.502133	0.467019
GOTERM_BP_ALL	GO:0030193~regulation of blood coagulation	4	1.59363	0.0842406	FCER1G, ANXA2, ANXA5, THBS1	220	85	18082	3.86781	1	0.502133	0.467019
GOTERM_BP_ALL	GO:0072376~protein activation cascade	4	1.59363	0.0842406	C1QB, C4B, C1QA, C1QC	220	85	18082	3.86781	1	0.502133	0.467019
GOTERM_BP_ALL	GO:0033002~muscle cell proliferation	6	2.39044	0.0842481	EGR1, NR4A3, IL15, VIP, KLF4, THBS1	220	192	18082	2.56847	1	0.502133	0.467019
GOTERM_BP_ALL	GO:0046631~alpha-beta T cell activation	5	1.99203	0.0852631	PTPRC, IL15, CCR6, RASAL3, H2-AB1	220	137	18082	2.99967	1	0.507461	0.471975
GOTERM_BP_ALL	GO:0007599~hemostasis	6	2.39044	0.0858975	FCER1G, ANXA2, ANXA5, PTPN6, TLN1, THBS1	220	193	18082	2.55516	1	0.510511	0.474812
GOTERM_BP_ALL	GO:0051338~regulation of transferase activity	15	5.9761	0.0862548	DUSP4, MIDN, CD40, GADD45A, DUSP1, SLC11A1, EIF2AK2, IRS2, NOD2, KLF4, THBS1, ADCYAP1, PTPRC, PTPN6, SNCA	220	771	18082	1.59904	1	0.511909	0.476112
GOTERM_BP_ALL	GO:0060759~regulation of response to cytokine stimulus	4	1.59363	0.0865427	PTPRC, PTPN6, TREM2, KLF4	220	86	18082	3.82283	1	0.512166	0.476351
GOTERM_BP_ALL	GO:0021766~hippocampus development	4	1.59363	0.0865427	KDM6B, NR4A3, ANXA3, NKX2-1	220	86	18082	3.82283	1	0.512166	0.476351
GOTERM_BP_ALL	GO:0044281~small molecule metabolic process	29	11.5538	0.0871915	MIDN, NCF2, HAAO, IRS2, THBS1, ADCY7, HDDC3, AOX4, NNT, CAR13, HMGCS2, SNCA, EGR1, HSPA8, SLC37A2, CBFA2T3, AGMAT, PER2, LARS2, MLXIPL, ADCYAP1, NR4A3, ADI1, RBP1, ALDH1A1, ASPG, SIK1, VIP, ATF3	220	1772	18082	1.34511	1	0.515278	0.479246
GOTERM_BP_ALL	GO:0042088~T-helper 1 type immune response	3	1.19522	0.0880525	SLC11A1, IL12RB1, H2-AB1	220	41	18082	6.01397	1	0.519634	0.483297
GOTERM_BP_ALL	GO:0071248~cellular response to metal ion	5	1.99203	0.0887929	TFRC, FOSB, FOS, JUNB, SNCA	220	139	18082	2.95651	1	0.522259	0.485738
GOTERM_BP_ALL	GO:0046634~regulation of alpha-beta T cell activation	4	1.59363	0.0888712	PTPRC, CCR6, RASAL3, H2-AB1	220	87	18082	3.77889	1	0.522259	0.485738
GOTERM_BP_ALL	GO:0046849~bone remodeling	4	1.59363	0.0888712	DCSTAMP, TFRC, SPP1, CTSS	220	87	18082	3.77889	1	0.522259	0.485738
GOTERM_BP_ALL	GO:0010605~negative regulation of macromolecule metabolic process	37	14.741	0.0891606	DDX4, NAB2, CST7, THBS1, BARX2, NKX2-1, JUNB, GBP4, SNCA, DUSP4, EGR1, DUSP5, HSPA8, ANXA2, PRRX1, GADD45A, DUSP1, EIF2AK2, SERPINA3M, SERPINA3N, KLF4, ISL1, CBFA2T3, HOPX, PER2, NR4A1, MLXIPL, HMGA1-RS1, PTPRC, NR4A3, IFI27, PTPN6, SIK1, PI16, CRYAB, HIST1H4D, ATF3	220	2372	18082	1.28207	1	0.523226	0.486637
GOTERM_BP_ALL	GO:0045926~negative regulation of growth	7	2.78884	0.0900442	BST2, DCSTAMP, RRAD, SPP1, NOD2, PI16, CRYAB	220	255	18082	2.25622	1	0.527671	0.490772
GOTERM_BP_ALL	GO:0042592~homeostatic process	28	11.1554	0.0911954	CD40, TFRC, MFI2, HAAO, IRS2, OXT, NOD2, CTSS, MIR379, NNT, SPP1, NDN, CCR6, SNCA, GPR17, FCER1G, MYOC, SLC11A1, TAP1, MLXIPL, DCSTAMP, ADCYAP1, PTPRC, NR4A3, BBS10, CDHR1, SLC26A7, PTPN6	220	1707	18082	1.34818	1	0.533672	0.496353
GOTERM_BP_ALL	GO:0031638~zymogen activation	3	1.19522	0.0917442	KLK1B22, MFI2, THBS1	220	42	18082	5.87078	1	0.53542	0.497979
GOTERM_BP_ALL	GO:0050817~coagulation	6	2.39044	0.0918184	FCER1G, ANXA2, ANXA5, PTPN6, TLN1, THBS1	220	197	18082	2.50328	1	0.53542	0.497979
GOTERM_BP_ALL	GO:0043092~L-amino acid import	2	0.796813	0.0928999	SLC11A1, SLC6A20A	220	8	18082	20.5477	1	0.53542	0.497979
GOTERM_BP_ALL	GO:0002431~Fc receptor mediated stimulatory signaling pathway	2	0.796813	0.0928999	NR4A3, FCER1G	220	8	18082	20.5477	1	0.53542	0.497979
GOTERM_BP_ALL	GO:2000192~negative regulation of fatty acid transport	2	0.796813	0.0928999	IRS2, THBS1	220	8	18082	20.5477	1	0.53542	0.497979
GOTERM_BP_ALL	GO:0002730~regulation of dendritic cell cytokine production	2	0.796813	0.0928999	BST2, NOD2	220	8	18082	20.5477	1	0.53542	0.497979
GOTERM_BP_ALL	GO:1903960~negative regulation of anion transmembrane transport	2	0.796813	0.0928999	IRS2, THBS1	220	8	18082	20.5477	1	0.53542	0.497979
GOTERM_BP_ALL	GO:1902001~fatty acid transmembrane transport	2	0.796813	0.0928999	IRS2, THBS1	220	8	18082	20.5477	1	0.53542	0.497979
GOTERM_BP_ALL	GO:0015911~plasma membrane long-chain fatty acid transport	2	0.796813	0.0928999	IRS2, THBS1	220	8	18082	20.5477	1	0.53542	0.497979
GOTERM_BP_ALL	GO:0002223~stimulatory C-type lectin receptor signaling pathway	2	0.796813	0.0928999	FCER1G, CLEC7A	220	8	18082	20.5477	1	0.53542	0.497979
GOTERM_BP_ALL	GO:0060406~positive regulation of penile erection	2	0.796813	0.0928999	OXT, VIP	220	8	18082	20.5477	1	0.53542	0.497979
GOTERM_BP_ALL	GO:0045596~negative regulation of cell differentiation	15	5.9761	0.0933002	MFI2, H2-K1, ISL1, HOPX, GFAP, ADCYAP1, CCL9, NKX2-1, SPP1, PI16, PGLYRP1, NFKBID, HIST1H4D, H2-D1, C1QC	220	781	18082	1.57857	1	0.536989	0.499438
GOTERM_BP_ALL	GO:0050818~regulation of coagulation	4	1.59363	0.0936065	FCER1G, ANXA2, ANXA5, THBS1	220	89	18082	3.69397	1	0.538013	0.50039
GOTERM_BP_ALL	GO:0045471~response to ethanol	5	1.99203	0.0942179	NTRK1, ADCYAP1, ALDH1A1, CD14, ADCY7	220	142	18082	2.89405	1	0.540785	0.502969
GOTERM_BP_ALL	GO:0008015~blood circulation	10	3.98406	0.0947071	PER2, MYBPC3, ADCYAP1, NCF2, NKX2-1, CXCR4, OXT, VIP, SLC2A5, HOPX	220	446	18082	1.84285	1	0.542706	0.504755
GOTERM_BP_ALL	GO:0060538~skeletal muscle organ development	6	2.39044	0.0948116	MYLPF, EGR1, NR4A1, EGR2, FOS, ATF3	220	199	18082	2.47812	1	0.542706	0.504755
GOTERM_BP_ALL	GO:0051349~positive regulation of lyase activity	3	1.19522	0.0954804	ADCYAP1, VIP, ADCY7	220	43	18082	5.73425	1	0.545045	0.506931
GOTERM_BP_ALL	GO:0031281~positive regulation of cyclase activity	3	1.19522	0.0954804	ADCYAP1, VIP, ADCY7	220	43	18082	5.73425	1	0.545045	0.506931
GOTERM_BP_ALL	GO:0045892~negative regulation of transcription, DNA-templated	21	8.36653	0.0957139	DUSP5, EGR1, HSPA8, PRRX1, NAB2, KLF4, ISL1, CBFA2T3, BARX2, HOPX, PER2, MLXIPL, HMGA1-RS1, NR4A3, IFI27, NKX2-1, SIK1, HIST1H4D, JUNB, GBP4, ATF3	220	1207	18082	1.43	1	0.545634	0.507479
GOTERM_BP_ALL	GO:0043902~positive regulation of multi-organism process	5	1.99203	0.0960605	HSPA8, LY86, OXT, NOD2, VIP	220	143	18082	2.87381	1	0.546866	0.508625
GOTERM_BP_ALL	GO:0042886~amide transport	8	3.18725	0.0964774	PER2, ADCYAP1, MIDN, ANXA5, TAP1, IRS2, VIP, ISL1	220	320	18082	2.05477	1	0.548006	0.509685
GOTERM_BP_ALL	GO:1900542~regulation of purine nucleotide metabolic process	6	2.39044	0.0965403	MLXIPL, ADCYAP1, VIP, THBS1, ADCY7, CBFA2T3	220	200	18082	2.46573	1	0.548006	0.509685
GOTERM_BP_ALL	GO:0003013~circulatory system process	10	3.98406	0.0966531	PER2, MYBPC3, ADCYAP1, NCF2, NKX2-1, CXCR4, OXT, VIP, SLC2A5, HOPX	220	450	18082	1.82646	1	0.548006	0.509685
GOTERM_BP_ALL	GO:0031668~cellular response to extracellular stimulus	6	2.39044	0.0978306	COL1A1, TFRC, IL15, EIF2AK2, FOS, ATF3	220	201	18082	2.45346	1	0.553933	0.515197
GOTERM_BP_ALL	GO:0044262~cellular carbohydrate metabolic process	7	2.78884	0.0979634	PER2, MIDN, STBD1, IRS2, SIK1, CBFA2T3, SNCA	220	261	18082	2.20435	1	0.553936	0.5152
GOTERM_BP_ALL	GO:0000902~cell morphogenesis	22	8.76494	0.098113	NTRK1, ST14, LRGUK, EGR2, MYOC, MFI2, CXCR4, MYO7A, ISL1, ELL3, THBS4, MYL12A, COL1A1, NR4A3, BBS10, FRMD6, NKX2-1, SPP1, NDN, PTPN6, CFAP54, PLXNA4	220	1283	18082	1.40935	1	0.554034	0.515291
GOTERM_BP_ALL	GO:0050678~regulation of epithelial cell proliferation	8	3.18725	0.0986305	NR4A1, GRN, NR4A3, PRKD2, NOD2, VIP, THBS1, THBS4	220	323	18082	2.03569	1	0.556207	0.517312
GOTERM_BP_ALL	GO:0050854~regulation of antigen receptor-mediated signaling pathway	3	1.19522	0.0992596	PTPRC, PTPN6, PRKD2	220	44	18082	5.60393	1	0.556771	0.517837
GOTERM_BP_ALL	GO:0048662~negative regulation of smooth muscle cell proliferation	3	1.19522	0.0992596	IL15, VIP, KLF4	220	44	18082	5.60393	1	0.556771	0.517837
GOTERM_BP_ALL	GO:0045124~regulation of bone resorption	3	1.19522	0.0992596	DCSTAMP, TFRC, SPP1	220	44	18082	5.60393	1	0.556771	0.517837
GOTERM_BP_ALL	GO:0045860~positive regulation of protein kinase activity	9	3.58566	0.0992621	ADCYAP1, CD40, PTPRC, GADD45A, SLC11A1, EIF2AK2, NOD2, THBS1, SNCA	220	388	18082	1.90649	1	0.556771	0.517837
GOTERM_BP_ALL	GO:1902582~single-organism intracellular transport	12	4.78088	0.0995187	LAT2, MILR1, HSPA8, CD84, MRLN, NR4A3, FCER1G, ANXA2, SLC11A1, TAP1, GBP4, MYL12A	220	585	18082	1.68597	1	0.557464	0.518482
GOTERM_BP_ALL	GO:0006875~cellular metal ion homeostasis	11	4.38247	0.0999984	GPR17, ADCYAP1, CD40, PTPRC, TFRC, MFI2, SLC11A1, PTPN6, OXT, CCR6, SNCA	220	518	18082	1.74537	1	0.558888	0.519806

## Sheet: Cellular Components
Category	Term	Count	%	PValue	Genes	List Total	Pop Hits	Pop Total	Fold Enrichment	Bonferroni	Benjamini	FDR
GOTERM_CC_ALL	GO:0031982~vesicle	84	33.4661	6.54924e-10	LGALS3BP, CD40, CD84, LRGUK, ITGAM, TFRC, ITGB5, NCF2, CTSZ, ITGB2, H2-K1, OXT, SLC2A5, C4B, ADAMTS3, TNFRSF8, CD37, SLC39A2, PGLYRP1, CTSD, GBP6, MYOC, ANXA2, ANXA3, SFTPC, SLC11A1, ANXA5, SYTL1, TAP1, MYO7A, LAT2, ARC, FOLH1, SUB1, ALDH1A1, CD48, RIN3, TLN1, CRYAB, H2-D1, HIST1H2BN, C1QB, C1QA, GRN, LYZ2, MFI2, HAAO, H2-Q7, CXCR4, CAPG, NOD2, RASAL3, THBS1, THBS4, MYL12A, THSD4, SYNGR2, OLFML3,…	237	3624	19662	1.92296	3.0323e-07	2.1913e-07	2.00672e-07
GOTERM_CC_ALL	GO:0031988~membrane-bounded vesicle	81	32.2709	9.46568e-10	LGALS3BP, CD40, CD84, LRGUK, ITGAM, TFRC, ITGB5, NCF2, CTSZ, ITGB2, H2-K1, OXT, SLC2A5, C4B, ADAMTS3, TNFRSF8, CD37, SLC39A2, PGLYRP1, CTSD, GBP6, MYOC, ANXA2, ANXA3, SFTPC, SLC11A1, ANXA5, SYTL1, TAP1, MYO7A, LAT2, ARC, FOLH1, SUB1, ALDH1A1, CD48, RIN3, TLN1, CRYAB, H2-D1, HIST1H2BN, C1QB, C1QA, GRN, LYZ2, MFI2, HAAO, H2-Q7, CXCR4, CAPG, RASAL3, THBS1, THBS4, MYL12A, THSD4, SYNGR2, SPP1, BMF, CD…	237	3455	19662	1.94499	4.38261e-07	2.1913e-07	2.00672e-07
GOTERM_CC_ALL	GO:0009986~cell surface	35	13.9442	2.26663e-09	CD40, ITGAM, TFRC, ITGB5, MFI2, ITGB2, H2-Q7, H2-K1, MILL2, CXCR4, NOD2, THBS1, CTSS, ITGAX, CCR6, CD14, IL12RB1, NTRK1, HSPA8, FCER1G, ANXA2, IL15, SLC11A1, ANXA5, H2-AA, BST2, DCSTAMP, PTPRC, FOLH1, TYROBP, CD48, TLN1, CRYAB, H2-D1, H2-AB1	237	890	19662	3.26255	1.04945e-06	3.49817e-07	3.20351e-07
GOTERM_CC_ALL	GO:1903561~extracellular vesicle	67	26.6932	5.38049e-09	LGALS3BP, CD40, CD84, ITGAM, TFRC, ITGB5, CTSZ, ITGB2, H2-K1, SLC2A5, C4B, ADAMTS3, TNFRSF8, CD37, PGLYRP1, CTSD, GBP6, MYOC, ANXA2, ANXA3, ANXA5, SYTL1, LAT2, FOLH1, SUB1, ALDH1A1, CD48, TLN1, CRYAB, H2-D1, HIST1H2BN, C1QB, C1QA, GRN, LYZ2, MFI2, HAAO, H2-Q7, CXCR4, CAPG, RASAL3, THBS1, THBS4, MYL12A, THSD4, SYNGR2, OLFML3, SPP1, CD14, GBP4, LAIR1, KLK1B22, HSPA8, SLC37A2, ST14, SERPINA3M, SERPI…	237	2689	19662	2.06711	2.49116e-06	5.53481e-07	5.06859e-07
GOTERM_CC_ALL	GO:0043230~extracellular organelle	67	26.6932	5.97712e-09	LGALS3BP, CD40, CD84, ITGAM, TFRC, ITGB5, CTSZ, ITGB2, H2-K1, SLC2A5, C4B, ADAMTS3, TNFRSF8, CD37, PGLYRP1, CTSD, GBP6, MYOC, ANXA2, ANXA3, ANXA5, SYTL1, LAT2, FOLH1, SUB1, ALDH1A1, CD48, TLN1, CRYAB, H2-D1, HIST1H2BN, C1QB, C1QA, GRN, LYZ2, MFI2, HAAO, H2-Q7, CXCR4, CAPG, RASAL3, THBS1, THBS4, MYL12A, THSD4, SYNGR2, OLFML3, SPP1, CD14, GBP4, LAIR1, KLK1B22, HSPA8, SLC37A2, ST14, SERPINA3M, SERPI…	237	2696	19662	2.06174	2.7674e-06	5.53481e-07	5.06859e-07
GOTERM_CC_ALL	GO:0070062~extracellular exosome	66	26.2948	1.08127e-08	LGALS3BP, CD40, CD84, ITGAM, TFRC, ITGB5, CTSZ, ITGB2, H2-K1, SLC2A5, C4B, ADAMTS3, TNFRSF8, CD37, PGLYRP1, CTSD, GBP6, MYOC, ANXA2, ANXA3, ANXA5, SYTL1, LAT2, FOLH1, SUB1, ALDH1A1, CD48, TLN1, CRYAB, H2-D1, HIST1H2BN, C1QB, C1QA, GRN, LYZ2, MFI2, HAAO, H2-Q7, CXCR4, CAPG, RASAL3, THBS1, THBS4, MYL12A, THSD4, SYNGR2, SPP1, CD14, GBP4, LAIR1, KLK1B22, HSPA8, SLC37A2, ST14, SERPINA3M, SERPINA3N, LI…	237	2674	19662	2.04768	5.00627e-06	8.34381e-07	7.64098e-07
GOTERM_CC_ALL	GO:0044421~extracellular region part	83	33.0677	6.47352e-08	LGALS3BP, CD40, CD84, ITGAM, TFRC, ITGB5, TNFAIP6, CTSZ, ITGB2, H2-K1, OXT, SLC2A5, CTSS, C4B, ADAMTS3, TNFRSF8, CD37, PGLYRP1, CTSD, GBP6, EGFL6, MYOC, ANXA2, IL15, ANXA3, SFTPC, MAMDC2, ANXA5, SYTL1, LAT2, ADCYAP1, FOLH1, IGHA, SUB1, ALDH1A1, COL6A4, CD48, TLN1, CRYAB, H2-D1, HIST1H2BN, C1QB, C1QA, GRN, LYZ2, MFI2, HAAO, H2-Q7, CXCR4, CAPG, CST7, RASAL3, THBS1, THBS4, MYL12A, THSD4, CCL9, SYNGR…	237	3920	19662	1.75659	2.99719e-05	4.28177e-06	3.9211e-06
GOTERM_CC_ALL	GO:0005576~extracellular region	88	35.0598	7.20018e-07	LGALS3BP, CD40, CD84, ITGAM, TFRC, ITGB5, TNFAIP6, CTSZ, ITGB2, H2-K1, TREM2, OXT, SLC2A5, CTSS, MILR1, C4B, ADAMTS3, TNFRSF8, CD37, PGLYRP1, CTSD, GBP6, EGFL6, MYOC, ANXA2, IL15, ANXA3, SFTPC, MAMDC2, ANXA5, SYTL1, LAT2, ADCYAP1, FOLH1, IGHA, SUB1, ALDH1A1, COL6A4, CD48, TLN1, CRYAB, H2-D1, DSC3, HIST1H2BN, C1QB, C1QA, GRN, LYZ2, MFI2, HAAO, H2-Q7, CXCR4, NTN5, CAPG, CST7, RASAL3, THBS1, THBS4, …	237	4493	19662	1.6249	0.000333313	4.1671e-05	3.81609e-05
GOTERM_CC_ALL	GO:0043226~organelle	187	74.502	2.14732e-06	MIDN, CD84, TFRC, OSGEPL1, NCF2, NAB2, NCF4, H2-K1, HJURP, KLHL33, MANEA, MILR1, C4B, FAM198B, CAR13, TNFRSF8, TRIM25, SLC39A2, PGLYRP1, JUNB, GBP6, SLC11A1, SYTL1, TAP1, MYO7A, NEAT1, ISL1, MID1, PISD, NPAS4, LARS2, ARC, FOLH1, FRMD6, IFI27, SUB1, RBP1, WDFY1, SIK1, PRKD2, RIN3, TLN1, H2-D1, ATF3, DDX4, COX18, MFI2, LYZ2, RASAL3, MYL12A, SYNGR2, CLEC7A, NKX2-1, NDN, BMF, CD14, BCL2L15, KLK1B22, …	237	12768	19662	1.21506	0.000993715	0.00010502	9.61742e-05
GOTERM_CC_ALL	GO:0005615~extracellular space	42	16.7331	2.26826e-06	HIST1H2BN, LGALS3BP, C1QB, GRN, CD40, ITGAM, TFRC, TNFAIP6, LYZ2, MFI2, CTSZ, OXT, CST7, THBS1, THBS4, CTSS, C4B, CCL9, ADAMTS3, CCL6, SPP1, CD14, PGLYRP1, CTSD, SNCA, KLK1B22, HSPA8, ST14, MYOC, ANXA2, IL15, SFTPC, ANXA5, LY86, SERPINA3M, SERPINA3N, COL1A1, ADCYAP1, IGHA, MGP, PI16, C1QC	237	1585	19662	2.19836	0.00104965	0.00010502	9.61742e-05
GOTERM_CC_ALL	GO:0009897~external side of plasma membrane	17	6.77291	3.80955e-06	CD40, FCER1G, ITGAM, TFRC, ANXA5, H2-K1, MILL2, CXCR4, THBS1, H2-AA, PTPRC, ITGAX, CD48, CD14, IL12RB1, H2-D1, H2-AB1	237	340	19662	4.1481	0.00176227	0.000160347	0.000146841
GOTERM_CC_ALL	GO:0016023~cytoplasmic, membrane-bounded vesicle	31	12.3506	1.84271e-05	LRGUK, TFRC, NCF2, LYZ2, H2-Q7, H2-K1, CXCR4, CAPG, OXT, THBS1, SYNGR2, BMF, SLC39A2, CTSD, SNCA, HSPA8, MYOC, ANXA2, SMAGP, ANXA3, SFTPC, SLC11A1, ANXA5, SYTL1, TAP1, MYO7A, COL1A1, CAPN11, ARC, RIN3, H2-D1	237	1087	19662	2.36598	0.00849553	0.000688927	0.000630896
GOTERM_CC_ALL	GO:0031410~cytoplasmic vesicle	33	13.1474	2.03484e-05	LRGUK, TFRC, NCF2, LYZ2, H2-Q7, H2-K1, CXCR4, CAPG, OXT, THBS1, SYNGR2, BMF, SLC39A2, CTSD, SNCA, GBP6, NTRK1, HSPA8, MYOC, ANXA2, SMAGP, ANXA3, SFTPC, SLC11A1, ANXA5, SYTL1, TAP1, MYO7A, COL1A1, CAPN11, ARC, RIN3, H2-D1	237	1205	19662	2.27199	0.00937718	0.000688927	0.000630896
GOTERM_CC_ALL	GO:0097708~intracellular vesicle	33	13.1474	2.17197e-05	LRGUK, TFRC, NCF2, LYZ2, H2-Q7, H2-K1, CXCR4, CAPG, OXT, THBS1, SYNGR2, BMF, SLC39A2, CTSD, SNCA, GBP6, NTRK1, HSPA8, MYOC, ANXA2, SMAGP, ANXA3, SFTPC, SLC11A1, ANXA5, SYTL1, TAP1, MYO7A, COL1A1, CAPN11, ARC, RIN3, H2-D1	237	1209	19662	2.26447	0.0100059	0.000688927	0.000630896
GOTERM_CC_ALL	GO:0098552~side of membrane	20	7.96813	2.23194e-05	CD40, FCER1G, ITGAM, TFRC, ANXA5, H2-Q7, H2-K1, MILL2, CXCR4, RASAL3, THBS1, H2-AA, GFAP, PTPRC, ITGAX, CD48, CD14, IL12RB1, H2-D1, H2-AB1	237	528	19662	3.1425	0.0102808	0.000688927	0.000630896
GOTERM_CC_ALL	GO:0043227~membrane-bounded organelle	172	68.5259	3.08323e-05	MIDN, CD84, TFRC, OSGEPL1, NCF2, NAB2, NCF4, H2-K1, HJURP, MANEA, MILR1, C4B, FAM198B, CAR13, TNFRSF8, TRIM25, SLC39A2, PGLYRP1, JUNB, GBP6, SLC11A1, SYTL1, TAP1, MYO7A, NEAT1, ISL1, PISD, NPAS4, LARS2, ARC, FOLH1, IFI27, SUB1, RBP1, WDFY1, SIK1, PRKD2, RIN3, TLN1, H2-D1, ATF3, DDX4, COX18, MFI2, LYZ2, RASAL3, MYL12A, SYNGR2, CLEC7A, NKX2-1, NDN, BMF, CD14, BCL2L15, KLK1B22, EGR1, CDT1, HSPA8, SL…	237	11760	19662	1.21339	0.0141742	0.000892209	0.000817056
GOTERM_CC_ALL	GO:0072562~blood microparticle	9	3.58566	0.000229046	C1QB, C4B, LGALS3BP, HSPA8, TFRC, ANXA5, SERPINA3M, SERPINA3N, C1QC	237	135	19662	5.5308	0.10063	0.00623812	0.00571267
GOTERM_CC_ALL	GO:0099503~secretory vesicle	17	6.77291	0.000281018	HSPA8, LRGUK, ANXA3, NCF2, SFTPC, LYZ2, SLC11A1, ANXA5, SYTL1, OXT, THBS1, COL1A1, CAPN11, ARC, SYNGR2, BMF, SNCA	237	487	19662	2.896	0.122018	0.00721482	0.00660709
GOTERM_CC_ALL	GO:0030670~phagocytic vesicle membrane	6	2.39044	0.000296073	ANXA3, SLC11A1, H2-Q7, H2-K1, TAP1, H2-D1	237	49	19662	10.1586	0.128119	0.00721482	0.00660709
GOTERM_CC_ALL	GO:0042611~MHC protein complex	5	1.99203	0.000379584	H2-Q7, H2-K1, H2-AA, H2-D1, H2-AB1	237	29	19662	14.3038	0.161198	0.00878738	0.00804719
GOTERM_CC_ALL	GO:0031012~extracellular matrix	17	6.77291	0.000576986	LGALS3BP, HSPA8, EGFL6, MYOC, ANXA2, MAMDC2, THBS1, THBS4, THSD4, COL1A1, ADAMTS3, COL5A3, MGP, COL6A4, CTSD, HIST1H4D, SNCA	237	520	19662	2.71222	0.234497	0.0125842	0.0115242
GOTERM_CC_ALL	GO:0000323~lytic vacuole	16	6.3745	0.000625133	HSPA8, ANXA2, SLC11A1, CTSZ, LAPTM5, CXCR4, MYO7A, H2-AA, CTSS, GFAP, LAT2, MYLPF, MILR1, NR4A3, CD68, CTSD	237	473	19662	2.80633	0.251383	0.0125842	0.0115242
GOTERM_CC_ALL	GO:0005764~lysosome	16	6.3745	0.000625133	HSPA8, ANXA2, SLC11A1, CTSZ, LAPTM5, CXCR4, MYO7A, H2-AA, CTSS, GFAP, LAT2, MYLPF, MILR1, NR4A3, CD68, CTSD	237	473	19662	2.80633	0.251383	0.0125842	0.0115242
GOTERM_CC_ALL	GO:0005773~vacuole	27	10.757	0.000735356	TFRC, CTSZ, NCF4, CXCR4, CTSS, MILR1, CTSD, NTRK1, HSPA8, ANXA2, SFTPC, SLC11A1, LAPTM5, MYO7A, H2-AA, GFAP, LAT2, BST2, MYLPF, DCSTAMP, ARC, NR4A3, WDFY1, SLC26A7, RIN3, CD68, H2-AB1	237	1097	19662	2.04191	0.288653	0.0140308	0.012849
GOTERM_CC_ALL	GO:0098797~plasma membrane protein complex	16	6.3745	0.000759131	CATSPERG1, CD40, FCER1G, ITGAM, ITGB5, TFRC, H2-Q7, NCF4, H2-K1, ITGB2, H2-AA, ITGAX, PTPN6, IL12RB1, H2-D1, H2-AB1	237	482	19662	2.75393	0.296446	0.0140308	0.012849
GOTERM_CC_ALL	GO:0098805~whole membrane	30	11.9522	0.000787909	TFRC, ITGB2, H2-Q7, NCF4, H2-K1, SYNGR2, STBD1, CD14, CTSD, SNCA, NTRK1, HSPA8, FCER1G, MYOC, ANXA2, ANXA3, SLC11A1, LAPTM5, TAP1, MYO7A, GFAP, LAT2, BST2, MYLPF, DCSTAMP, PTPRC, SLC26A7, CD48, CD68, H2-D1	237	1285	19662	1.93686	0.305766	0.0140308	0.012849
GOTERM_CC_ALL	GO:0044459~plasma membrane part	49	19.5219	0.000927737	CATSPERG1, CD40, ITGAM, TFRC, ITGB5, ITGB2, NCF4, H2-K1, SLC6A20A, SLC2A5, PVR, MILR1, ITGAX, TNFRSF8, CD37, FCER1G, KCNH6, ANXA2, ANXA5, SYTL1, MYO7A, DCSTAMP, ARC, FOLH1, CDHR1, CD48, TLN1, CRYAB, H2-D1, MFI2, H2-Q7, MILL2, CXCR4, NOD2, RASAL3, THBS1, CD14, IL12RB1, PLXNA4, NTRK1, GPR17, ST14, LAPTM5, H2-AA, BST2, PTPRC, SLC26A7, PTPN6, H2-AB1	237	2548	19662	1.59542	0.349323	0.0157514	0.0144246
GOTERM_CC_ALL	GO:0030666~endocytic vesicle membrane	6	2.39044	0.000952568	ANXA3, SLC11A1, H2-Q7, H2-K1, TAP1, H2-D1	237	63	19662	7.90115	0.356768	0.0157514	0.0144246
GOTERM_CC_ALL	GO:0030141~secretory granule	13	5.17928	0.00102387	LRGUK, ANXA3, NCF2, SFTPC, LYZ2, SLC11A1, OXT, THBS1, COL1A1, CAPN11, ARC, BMF, SNCA	237	346	19662	3.11707	0.377678	0.0163467	0.0149698
GOTERM_CC_ALL	GO:0016459~myosin complex	6	2.39044	0.00109791	MYLPF, MYBPC3, BMF, MYO7A, MYL12A, MYO1F	237	65	19662	7.65803	0.398671	0.0169444	0.0155172
GOTERM_CC_ALL	GO:0031226~intrinsic component of plasma membrane	31	12.3506	0.00166667	CD40, ITGAM, TFRC, ITGB5, MFI2, ITGB2, NCF4, SLC6A20A, MILL2, RASAL3, SLC2A5, PVR, MILR1, ITGAX, TNFRSF8, CD37, CD14, IL12RB1, PLXNA4, NTRK1, GPR17, ST14, FCER1G, KCNH6, LAPTM5, DCSTAMP, PTPRC, FOLH1, CDHR1, SLC26A7, CD48	237	1413	19662	1.82012	0.538056	0.0247409	0.0226569
GOTERM_CC_ALL	GO:0042470~melanosome	7	2.78884	0.00176339	HSPA8, ANXA2, TFRC, SYTL1, CAPG, MYO7A, CTSD	237	106	19662	5.47862	0.558321	0.0247409	0.0226569
GOTERM_CC_ALL	GO:0048770~pigment granule	7	2.78884	0.00176339	HSPA8, ANXA2, TFRC, SYTL1, CAPG, MYO7A, CTSD	237	106	19662	5.47862	0.558321	0.0247409	0.0226569
GOTERM_CC_ALL	GO:0045335~phagocytic vesicle	6	2.39044	0.00220779	ANXA3, SLC11A1, H2-Q7, H2-K1, TAP1, H2-D1	237	76	19662	6.54963	0.640606	0.0300649	0.0275324
GOTERM_CC_ALL	GO:0098802~plasma membrane receptor complex	8	3.18725	0.00372627	CD40, ITGAM, ITGB5, TFRC, ITGB2, ITGAX, PTPN6, IL12RB1	237	164	19662	4.04693	0.822447	0.0492933	0.0451412
GOTERM_CC_ALL	GO:0097223~sperm part	9	3.58566	0.00384784	CATSPERG1, CD52, LRGUK, CAPN11, ARC, NCF2, ODF4, BMF, CCR6	237	209	19662	3.57253	0.832201	0.0494875	0.045319
GOTERM_CC_ALL	GO:0005578~proteinaceous extracellular matrix	12	4.78088	0.0043018	COL1A1, LGALS3BP, ADAMTS3, EGFL6, ANXA2, MYOC, COL5A3, MAMDC2, COL6A4, THBS4, THSD4, SNCA	237	360	19662	2.7654	0.864126	0.0533181	0.0488269
GOTERM_CC_ALL	GO:0005581~collagen trimer	6	2.39044	0.004376	C1QB, COL1A1, C1QA, COL5A3, COL6A4, C1QC	237	89	19662	5.59295	0.868734	0.0533181	0.0488269
GOTERM_CC_ALL	GO:0008305~integrin complex	4	1.59363	0.00545737	ITGAM, ITGB5, ITGB2, ITGAX	237	30	19662	11.0616	0.920634	0.0647887	0.0593314
GOTERM_CC_ALL	GO:0044420~extracellular matrix component	7	2.78884	0.0056302	COL1A1, EGFL6, ANXA2, COL5A3, THBS4, THSD4, SNCA	237	134	19662	4.33384	0.92677	0.0651695	0.0596801
GOTERM_CC_ALL	GO:0043235~receptor complex	11	4.38247	0.00603351	NTRK1, CD40, ITGAM, ITGB5, TFRC, ITGB2, ITGAX, PTPN6, CD14, IL12RB1, PLXNA4	237	325	19662	2.80795	0.93931	0.0681346	0.0623954
GOTERM_CC_ALL	GO:0098636~protein complex involved in cell adhesion	4	1.59363	0.00714309	ITGAM, ITGB5, ITGB2, ITGAX	237	33	19662	10.056	0.963815	0.0787441	0.0721112
GOTERM_CC_ALL	GO:0045121~membrane raft	11	4.38247	0.0084735	LAT2, BST2, HSPA8, PTPRC, FCER1G, ANXA2, ITGB2, CD48, CD14, CTSD, H2-D1	237	341	19662	2.67619	0.980551	0.0891643	0.0816537
GOTERM_CC_ALL	GO:0098857~membrane microdomain	11	4.38247	0.0084735	LAT2, BST2, HSPA8, PTPRC, FCER1G, ANXA2, ITGB2, CD48, CD14, CTSD, H2-D1	237	341	19662	2.67619	0.980551	0.0891643	0.0816537
GOTERM_CC_ALL	GO:0044437~vacuolar part	14	5.57769	0.0109911	NTRK1, HSPA8, ANXA2, TFRC, SLC11A1, NCF4, LAPTM5, MYO7A, CTSS, GFAP, MYLPF, DCSTAMP, SLC26A7, CD68	237	524	19662	2.21654	0.994006	0.112483	0.103008
GOTERM_CC_ALL	GO:0031225~anchored component of membrane	7	2.78884	0.0111754	BST2, CD52, LYPD6B, MFI2, MILL2, CD48, CD14	237	155	19662	3.74667	0.994502	0.112483	0.103008
GOTERM_CC_ALL	GO:0098589~membrane region	12	4.78088	0.0115381	LAT2, BST2, HSPA8, PTPRC, FCER1G, ANXA2, TFRC, ITGB2, CD48, CD14, CTSD, H2-D1	237	413	19662	2.41052	0.995361	0.113663	0.104089
GOTERM_CC_ALL	GO:0005667~transcription factor complex	11	4.38247	0.0134117	NPAS4, MLXIPL, NR4A1, HMGA1-RS1, NR4A3, SUB1, NKX2-1, FOS, KLF4, BARX2, JUNB	237	367	19662	2.4866	0.998073	0.125844	0.115243
GOTERM_CC_ALL	GO:0098553~lumenal side of endoplasmic reticulum membrane	3	1.19522	0.01359	H2-Q7, H2-K1, H2-D1	237	15	19662	16.5924	0.998227	0.125844	0.115243
GOTERM_CC_ALL	GO:0071556~integral component of lumenal side of endoplasmic reticulum membrane	3	1.19522	0.01359	H2-Q7, H2-K1, H2-D1	237	15	19662	16.5924	0.998227	0.125844	0.115243
GOTERM_CC_ALL	GO:0005770~late endosome	8	3.18725	0.0143558	NTRK1, BST2, HSPA8, ANXA2, SFTPC, SLC11A1, CXCR4, H2-AB1	237	212	19662	3.13064	0.998763	0.128109	0.117318
GOTERM_CC_ALL	GO:0005768~endosome	17	6.77291	0.014388	NTRK1, HSPA8, ANXA2, TFRC, SFTPC, SLC11A1, NCF4, CXCR4, CTSS, BST2, DCSTAMP, ARC, WDFY1, SLC26A7, RIN3, CD68, H2-AB1	237	725	19662	1.94532	0.998781	0.128109	0.117318
GOTERM_CC_ALL	GO:0042612~MHC class I protein complex	3	1.19522	0.0154098	H2-Q7, H2-K1, H2-D1	237	16	19662	15.5554	0.999246	0.134618	0.123278
GOTERM_CC_ALL	GO:0005797~Golgi medial cisterna	3	1.19522	0.0173277	H2-Q7, H2-K1, H2-D1	237	17	19662	14.6404	0.999694	0.148569	0.136055
GOTERM_CC_ALL	GO:0005774~vacuolar membrane	13	5.17928	0.0185206	NTRK1, HSPA8, ANXA2, TFRC, SLC11A1, NCF4, LAPTM5, MYO7A, GFAP, MYLPF, DCSTAMP, SLC26A7, CD68	237	502	19662	2.14842	0.999826	0.155307	0.142225
GOTERM_CC_ALL	GO:0046658~anchored component of plasma membrane	4	1.59363	0.0187844	MFI2, MILL2, CD48, CD14	237	47	19662	7.0606	0.999846	0.155307	0.142225
GOTERM_CC_ALL	GO:0005887~integral component of plasma membrane	26	10.3586	0.0192376	CD40, ITGAM, TFRC, ITGB5, ITGB2, NCF4, SLC6A20A, SLC2A5, PVR, MILR1, ITGAX, TNFRSF8, CD37, IL12RB1, PLXNA4, NTRK1, GPR17, ST14, FCER1G, KCNH6, LAPTM5, DCSTAMP, PTPRC, FOLH1, CDHR1, SLC26A7	237	1342	19662	1.60731	0.999876	0.156264	0.143101
GOTERM_CC_ALL	GO:0030176~integral component of endoplasmic reticulum membrane	6	2.39044	0.0203919	DCSTAMP, SLC37A2, H2-Q7, H2-K1, TAP1, H2-D1	237	130	19662	3.82902	0.999928	0.162784	0.149072
GOTERM_CC_ALL	GO:0070971~endoplasmic reticulum exit site	3	1.19522	0.0214479	H2-Q7, H2-K1, H2-D1	237	19	19662	13.0993	0.999956	0.168311	0.154134
GOTERM_CC_ALL	GO:0015629~actin cytoskeleton	12	4.78088	0.0226211	MYLPF, MYBPC3, ARC, ANXA2, SH3PXD2B, KLHL33, BMF, MYO7A, CRYAB, MYL12A, MYO1F, SNCA	237	457	19662	2.17843	0.999975	0.17456	0.159856
GOTERM_CC_ALL	GO:0031227~intrinsic component of endoplasmic reticulum membrane	6	2.39044	0.0235544	DCSTAMP, SLC37A2, H2-Q7, H2-K1, TAP1, H2-D1	237	135	19662	3.6872	0.999984	0.178782	0.163723
GOTERM_CC_ALL	GO:0005929~cilium	13	5.17928	0.0272838	CATSPERG1, CD52, MYOC, ODF4, MYO7A, MLF1, DNAH7C, DNAH7B, BBS10, CDHR1, CFAP46, CCR6, CFAP54	237	531	19662	2.03109	0.999997	0.203728	0.186568
GOTERM_CC_ALL	GO:0043234~protein complex	64	25.498	0.0277211	CATSPERG1, CD40, ITGAM, OSGEPL1, TFRC, ITGB5, ITGB2, NCF4, H2-K1, HJURP, KLHL33, IRS2, SH3PXD2B, ITGAX, JUNB, MYBPC3, FCER1G, ANXA2, TAP1, MYO7A, FOS, DNAH7C, DNAH7B, NPAS4, HMGA1-RS1, IGHA, SUB1, NDUFS5, COL6A4, CD48, ATF3, ITGB3BP, H2-D1, HIST1H2BN, C1QB, C1QA, H2-Q7, NOD2, THBS1, BARX2, MYL12A, NKX2-1, BMF, CD14, IL12RB1, PLXNA4, NTRK1, KLK1B22, HSPA8, KLF4, H2-AA, ELL3, COL1A1, MYLPF, NR4A1, …	237	4190	19662	1.2672	0.999998	0.203728	0.186568
GOTERM_CC_ALL	GO:0042629~mast cell granule	3	1.19522	0.0283011	LAT2, MILR1, NR4A3	237	22	19662	11.313	0.999998	0.204741	0.187495
GOTERM_CC_ALL	GO:0044217~other organism part	3	1.19522	0.0332905	C4B, GBP6, TAP1	237	24	19662	10.3703	1	0.230052	0.210674
GOTERM_CC_ALL	GO:0044215~other organism	3	1.19522	0.0332905	C4B, GBP6, TAP1	237	24	19662	10.3703	1	0.230052	0.210674
GOTERM_CC_ALL	GO:0044216~other organism cell	3	1.19522	0.0332905	C4B, GBP6, TAP1	237	24	19662	10.3703	1	0.230052	0.210674
GOTERM_CC_ALL	GO:0030139~endocytic vesicle	6	2.39044	0.0375841	ANXA3, SLC11A1, H2-Q7, H2-K1, TAP1, H2-D1	237	153	19662	3.25341	1	0.255904	0.234348
GOTERM_CC_ALL	GO:0044463~cell projection part	21	8.36653	0.039042	CATSPERG1, HSPA8, CD52, CD40, MYOC, ANXA5, ODF4, CXCR4, OXT, MYO7A, DNAH7C, DNAH7B, ADCYAP1, ARC, CDHR1, CFAP46, CCR6, TLN1, CFAP54, CRYAB, SNCA	237	1089	19662	1.59982	1	0.261977	0.23991
GOTERM_CC_ALL	GO:0044440~endosomal part	9	3.58566	0.0417173	NTRK1, DCSTAMP, ANXA2, TFRC, SLC11A1, NCF4, SLC26A7, CD68, CTSS	237	323	19662	2.31164	1	0.27593	0.252687
GOTERM_CC_ALL	GO:0044441~ciliary part	9	3.58566	0.0463037	CATSPERG1, CD52, CDHR1, ODF4, CFAP46, CCR6, CFAP54, DNAH7C, DNAH7B	237	330	19662	2.2626	1	0.301952	0.276518
GOTERM_CC_ALL	GO:0005886~plasma membrane	82	32.6693	0.0529268	CATSPERG1, CD40, CD84, ITGAM, H2-BL, TFRC, ITGB5, ITGB2, NCF4, H2-K1, SLC6A20A, IRS2, TREM2, SLC2A5, PVR, MILR1, ITGAX, TNFRSF8, CD37, CCR6, SLC39A2, CD52, FCER1G, KCNH6, ANXA2, ANXA3, SLC11A1, ANXA5, SYTL1, MYO7A, LAT2, ARL4D, DCSTAMP, ARC, TYROBP, FOLH1, FRMD6, PLSCR2, CDHR1, IL3RA, PRKD2, CD48, TLN1, CRYAB, H2-D1, DSC3, OLFR1393, RRAD, MFI2, H2-Q7, DAPP1, MILL2, CXCR4, NOD2, RASAL3, THBS1, ADC…	237	5762	19662	1.18065	1	0.340349	0.31168
GOTERM_CC_ALL	GO:0098588~bounding membrane of organelle	26	10.3586	0.0548905	MRLN, TFRC, H2-Q7, NCF4, H2-K1, MANEA, SYNGR2, FAM198B, SNCA, NTRK1, HSPA8, MYOC, ANXA2, ANXA3, SLC11A1, LAPTM5, TAP1, MYO7A, CBFA2T3, GFAP, MYLPF, DCSTAMP, CDHR1, SLC26A7, CD68, H2-D1	237	1487	19662	1.45058	1	0.348141	0.318816
GOTERM_CC_ALL	GO:0071944~cell periphery	83	33.0677	0.061583	CATSPERG1, CD40, CD84, ITGAM, H2-BL, TFRC, ITGB5, ITGB2, NCF4, H2-K1, SLC6A20A, IRS2, TREM2, SLC2A5, PVR, MILR1, ITGAX, TNFRSF8, CD37, CCR6, SLC39A2, CD52, FCER1G, KCNH6, ANXA2, ANXA3, SLC11A1, ANXA5, SYTL1, MYO7A, LAT2, ARL4D, DCSTAMP, ARC, TYROBP, FOLH1, FRMD6, PLSCR2, CDHR1, IL3RA, PRKD2, CD48, TLN1, CRYAB, H2-D1, DSC3, OLFR1393, RRAD, MFI2, H2-Q7, DAPP1, MILL2, CXCR4, NOD2, RASAL3, THBS1, ADC…	237	5885	19662	1.17007	1	0.38531	0.352854
GOTERM_CC_ALL	GO:0044444~cytoplasmic part	99	39.4422	0.0666644	MIDN, TFRC, OSGEPL1, NCF2, NCF4, H2-K1, IRS2, MANEA, MILR1, FAM198B, CAR13, SLC39A2, GBP6, SLC11A1, SYTL1, TAP1, MYO7A, MID1, PISD, LARS2, ARC, RBP1, WDFY1, SIK1, PRKD2, RIN3, H2-D1, DDX4, COX18, LYZ2, RASAL3, MYL12A, SYNGR2, NDN, BMF, CD14, BCL2L15, HSPA8, SLC37A2, EIF2AK2, GFAP, COL1A1, BST2, MYLPF, MLXIPL, NR4A3, SLC26A7, H2-AB1, LRGUK, ITGAM, HSPB8, CTSZ, OXT, HIF3A, CTSS, AOX4, NNT, STBD1, H…	237	7199	19662	1.14089	1	0.411542	0.376876
GOTERM_CC_ALL	GO:0098796~membrane protein complex	19	7.56972	0.0682214	CATSPERG1, CD40, FCER1G, ITGAM, ITGB5, TFRC, H2-Q7, NCF4, H2-K1, ITGB2, TAP1, H2-AA, NDUFS5, ITGAX, PTPN6, CD14, IL12RB1, H2-D1, H2-AB1	237	1024	19662	1.53933	1	0.415612	0.380604
GOTERM_CC_ALL	GO:0005765~lysosomal membrane	7	2.78884	0.0700395	MYLPF, HSPA8, ANXA2, LAPTM5, MYO7A, CD68, GFAP	237	240	19662	2.41973	1	0.415747	0.380727
GOTERM_CC_ALL	GO:0098852~lytic vacuole membrane	7	2.78884	0.0700395	MYLPF, HSPA8, ANXA2, LAPTM5, MYO7A, CD68, GFAP	237	240	19662	2.41973	1	0.415747	0.380727
GOTERM_CC_ALL	GO:0042995~cell projection	34	13.5458	0.0719377	CATSPERG1, CD40, LYZ2, CXCR4, OXT, C4B, SH3PXD2B, SPP1, NDN, CFAP46, CCR6, SNCA, NTRK1, CD52, HSPA8, MYOC, ANXA2, ANXA3, ODF4, ANXA5, MYO7A, FOS, MLF1, DNAH7C, DEF6, DNAH7B, GFAP, ADCYAP1, ARC, BBS10, CDHR1, TLN1, CFAP54, CRYAB	237	2120	19662	1.33052	1	0.42161	0.386096
GOTERM_CC_ALL	GO:0001669~acrosomal vesicle	5	1.99203	0.0748598	LRGUK, CAPN11, ARC, NCF2, BMF	237	132	19662	3.1425	1	0.433251	0.396757
GOTERM_CC_ALL	GO:0012505~endomembrane system	54	21.5139	0.0773109	LRGUK, TFRC, NCF2, HSPB8, CTSZ, NCF4, H2-K1, OXT, MANEA, CTSS, STBD1, FAM198B, MYOC, ANXA2, ANXA3, SFTPC, SLC11A1, MAMDC2, ANXA5, SYTL1, TAP1, FOS, CBFA2T3, DCSTAMP, ARC, IFI27, IL3RA, WDFY1, PRKD2, RIN3, CRYAB, H2-D1, MRLN, LYZ2, H2-Q7, CXCR4, THBS1, THBS4, SYNGR2, BMF, CD14, SNCA, NTRK1, HSPA8, SLC37A2, HS3ST1, COL1A1, BST2, NR4A1, CAPN11, MGP, SLC26A7, CD68, H2-AB1	237	3661	19662	1.2237	1	0.441913	0.404689
GOTERM_CC_ALL	GO:0005771~multivesicular body	3	1.19522	0.0795834	BST2, SFTPC, H2-AB1	237	39	19662	6.38169	1	0.449355	0.411504
GOTERM_CC_ALL	GO:0010008~endosome membrane	8	3.18725	0.0808472	NTRK1, DCSTAMP, ANXA2, TFRC, SLC11A1, NCF4, SLC26A7, CD68	237	310	19662	2.14096	1	0.450991	0.413003
GOTERM_CC_ALL	GO:0036126~sperm flagellum	4	1.59363	0.0848063	CATSPERG1, CD52, ODF4, CCR6	237	86	19662	3.8587	1	0.467444	0.42807
GOTERM_CC_ALL	GO:0043231~intracellular membrane-bounded organelle	139	55.3785	0.0950825	MIDN, TFRC, OSGEPL1, NCF2, NAB2, NCF4, H2-K1, HJURP, MANEA, MILR1, FAM198B, CAR13, TRIM25, SLC39A2, JUNB, SLC11A1, SYTL1, TAP1, MYO7A, NEAT1, ISL1, PISD, NPAS4, LARS2, ARC, IFI27, SUB1, RBP1, WDFY1, SIK1, PRKD2, RIN3, H2-D1, ATF3, DDX4, COX18, LYZ2, SYNGR2, CLEC7A, NKX2-1, NDN, BMF, CD14, BCL2L15, KLK1B22, EGR1, CDT1, HSPA8, SLC37A2, EGR2, EGR4, GADD45A, EIF2AK2, ELL3, HOPX, FOSL2, GFAP, COL1A1, …	237	10626	19662	1.08524	1	0.51792	0.474294
GOTERM_CC_ALL	GO:0043229~intracellular organelle	152	60.5578	0.09835	MIDN, TFRC, OSGEPL1, NCF2, NAB2, NCF4, H2-K1, HJURP, KLHL33, MANEA, MILR1, FAM198B, CAR13, TRIM25, SLC39A2, JUNB, SLC11A1, SYTL1, TAP1, MYO7A, NEAT1, ISL1, MID1, PISD, NPAS4, LARS2, ARC, FRMD6, IFI27, SUB1, RBP1, WDFY1, SIK1, PRKD2, RIN3, TLN1, H2-D1, ATF3, DDX4, COX18, LYZ2, MYL12A, SYNGR2, CLEC7A, NKX2-1, NDN, BMF, CD14, BCL2L15, KLK1B22, EGR1, CDT1, HSPA8, SLC37A2, EGR2, EGR4, GADD45A, ODF4, E…	237	11735	19662	1.07458	1	0.529489	0.484888

## Sheet: Molecular Functions
Category	Term	Count	%	PValue	Genes	List Total	Pop Hits	Pop Total	Fold Enrichment	Bonferroni	Benjamini	FDR
GOTERM_MF_ALL	GO:0003823~antigen binding	12	4.78088	6.71093e-06	HSPA8, CD40, H2-BL, IGHA, H2-Q7, H2-K1, TAP1, MILL2, CD48, H2-AA, H2-D1, H2-AB1	213	168	17446	5.85044	0.00458645	0.00459699	0.00443592
GOTERM_MF_ALL	GO:0042605~peptide antigen binding	7	2.78884	1.64554e-05	H2-BL, H2-Q7, H2-K1, TAP1, H2-AA, H2-D1, H2-AB1	213	45	17446	12.7409	0.0112087	0.00563596	0.0054385
GOTERM_MF_ALL	GO:0000982~transcription factor activity, RNA polymerase II core promoter proximal region sequence-specific binding	16	6.3745	9.07e-05	EGR1, EGR2, FOS, ARID3B, KLF4, ISL1, FOSL2, NPAS4, NR4A1, MLXIPL, HMGA1-RS1, NR4A3, NDN, FOSB, JUNB, ATF3	213	391	17446	3.35166	0.0602415	0.0137972	0.0133138
GOTERM_MF_ALL	GO:0005515~protein binding	125	49.8008	0.0001135	MIDN, H2-BL, TFRC, NCF2, GMFG, NAB2, NCF4, H2-K1, HJURP, KLHL33, IRS2, PVR, MILR1, C4B, TRIM25, PGLYRP1, JUNB, SLC11A1, SYTL1, TAP1, MYO7A, NEAT1, ISL1, MID1, NPAS4, ADCYAP1, ARC, TYROBP, FRMD6, IFI27, WDFY1, SIK1, RIN3, TLN1, H2-D1, ATF3, DDX4, RRAD, LYZ2, MYL12A, NKX2-1, NDN, BMF, PLXNA4, EGR1, HSPA8, CTLA2B, EGR2, GADD45A, EIF2AK2, ELL3, HOPX, GFAP, COL1A1, NR4A1, MLXIPL, PTPRC, NR4A3, MAP3K14…	213	7972	17446	1.28428	0.0748059	0.0137972	0.0133138
GOTERM_MF_ALL	GO:0001077~transcriptional activator activity, RNA polymerase II core promoter proximal region sequence-specific binding	13	5.17928	0.00011972	EGR1, EGR2, FOS, ARID3B, KLF4, ISL1, NPAS4, NR4A1, HMGA1-RS1, NR4A3, NDN, FOSB, JUNB	213	270	17446	3.94363	0.07874	0.0137972	0.0133138
GOTERM_MF_ALL	GO:0005102~receptor binding	37	14.741	0.000134963	GRN, H2-BL, ITGB5, GMFG, H2-Q7, H2-K1, MILL2, IRS2, OXT, THBS1, PVR, THBS4, MYL12A, CCL9, CCL6, SPP1, IL12RB1, PGLYRP1, NTRK1, HSPA8, MYOC, IL15, ANXA5, SYTL1, TAP1, ISL1, GFAP, PER2, NR4A1, ADCYAP1, HMGA1-RS1, NR4A3, TYROBP, PTPN6, TLN1, VIP, H2-D1	213	1562	17446	1.94016	0.0883104	0.0137972	0.0133138
GOTERM_MF_ALL	GO:0008134~transcription factor binding	19	7.56972	0.000148358	EGR1, HSPA8, EGR2, NAB2, FOS, KLF4, ISL1, PER2, NR4A1, MLXIPL, HMGA1-RS1, NR4A3, BBS10, IFI27, NKX2-1, SIK1, NFKBID, JUNB, H2-AB1	213	553	17446	2.81413	0.0966389	0.0137972	0.0133138
GOTERM_MF_ALL	GO:0001228~transcriptional activator activity, RNA polymerase II transcription regulatory region sequence-specific binding	15	5.9761	0.000161135	EGR1, EGR2, FOS, ARID3B, KLF4, ISL1, BARX2, NPAS4, NR4A1, HMGA1-RS1, NR4A3, SUB1, NDN, FOSB, JUNB	213	366	17446	3.35681	0.104512	0.0137972	0.0133138
GOTERM_MF_ALL	GO:0046977~TAP binding	4	1.59363	0.000271649	H2-Q7, H2-K1, TAP1, H2-D1	213	11	17446	29.784	0.169813	0.0206755	0.0199511
GOTERM_MF_ALL	GO:0005488~binding	185	73.7052	0.000575836	MIDN, H2-BL, TFRC, OSGEPL1, NCF2, GMFG, NAB2, NCF4, H2-K1, HJURP, KLHL33, IRS2, PVR, HDDC3, MILR1, C4B, CAR13, TRIM25, PGLYRP1, JUNB, GBP6, ZFP458, SLC11A1, IRGC1, ZFP976, SYTL1, HMHA1, TAP1, MYO7A, NEAT1, ISL1, MID1, NPAS4, LARS2, ADCYAP1, ARC, FOLH1, TYROBP, FRMD6, IFI27, ZFP40, SUB1, RBP1, WDFY1, SIK1, PRKD2, RIN3, TLN1, H2-D1, ATF3, DSC3, DDX4, RRAD, MFI2, LYZ2, DAPP1, MYL12A, CLEC7A, NKX2-1,…	213	13572	17446	1.11646	0.326024	0.035867	0.0346103
GOTERM_MF_ALL	GO:0042277~peptide binding	12	4.78088	0.000575966	HSPA8, H2-BL, FOLH1, ANXA5, H2-Q7, H2-K1, TAP1, NOD2, H2-AA, CTSD, H2-D1, H2-AB1	213	276	17446	3.56113	0.326084	0.035867	0.0346103
GOTERM_MF_ALL	GO:0005539~glycosaminoglycan binding	10	3.98406	0.000671655	PTPRC, ITGAM, TNFAIP6, COL5A3, MAMDC2, TREM2, NOD2, PGLYRP1, THBS1, THBS4	213	196	17446	4.17888	0.368867	0.0364855	0.0352071
GOTERM_MF_ALL	GO:0000981~RNA polymerase II transcription factor activity, sequence-specific DNA binding	20	7.96813	0.000692425	EGR1, EGR2, HIF3A, FOS, ARID3B, KLF4, ISL1, BARX2, FOSL2, NPAS4, NR4A1, MLXIPL, HMGA1-RS1, NR4A3, SUB1, NKX2-1, NDN, FOSB, JUNB, ATF3	213	683	17446	2.39842	0.377788	0.0364855	0.0352071
GOTERM_MF_ALL	GO:0033218~amide binding	12	4.78088	0.00111859	HSPA8, H2-BL, FOLH1, ANXA5, H2-Q7, H2-K1, TAP1, NOD2, H2-AA, CTSD, H2-D1, H2-AB1	213	299	17446	3.2872	0.535439	0.0547309	0.0528133
GOTERM_MF_ALL	GO:0000987~core promoter proximal region sequence-specific DNA binding	13	5.17928	0.00238769	EGR2, FOS, ARID3B, KLF4, ISL1, FOSL2, NPAS4, MLXIPL, NR4A3, NDN, FOSB, JUNB, ATF3	213	379	17446	2.80944	0.805539	0.100284	0.0967701
GOTERM_MF_ALL	GO:1990837~sequence-specific double-stranded DNA binding	19	7.56972	0.00242682	EGR1, EGR2, EGR4, FOS, ARID3B, KLF4, ISL1, BARX2, FOSL2, PER2, NPAS4, MLXIPL, HMGA1-RS1, NR4A3, NKX2-1, NDN, FOSB, JUNB, ATF3	213	704	17446	2.21053	0.810694	0.100284	0.0967701
GOTERM_MF_ALL	GO:0001159~core promoter proximal region DNA binding	13	5.17928	0.00248879	EGR2, FOS, ARID3B, KLF4, ISL1, FOSL2, NPAS4, MLXIPL, NR4A3, NDN, FOSB, JUNB, ATF3	213	381	17446	2.7947	0.818581	0.100284	0.0967701
GOTERM_MF_ALL	GO:0001948~glycoprotein binding	7	2.78884	0.00333615	PTPRC, ITGAM, TFRC, COL5A3, ITGB2, CTSS, GFAP	213	119	17446	4.81801	0.898641	0.126959	0.122511
GOTERM_MF_ALL	GO:0000976~transcription regulatory region sequence-specific DNA binding	18	7.17131	0.00365507	EGR1, EGR2, EGR4, FOS, ARID3B, KLF4, ISL1, BARX2, FOSL2, PER2, NPAS4, MLXIPL, NR4A3, NKX2-1, NDN, FOSB, JUNB, ATF3	213	674	17446	2.1874	0.918594	0.131775	0.127158
GOTERM_MF_ALL	GO:0001071~nucleic acid binding transcription factor activity	25	9.96016	0.00433969	HIF3A, BARX2, ZFP14, NKX2-1, NDN, JUNB, EGR1, EGR2, ZFP976, FOS, ARID3B, KLF4, ISL1, CBFA2T3, FOSL2, NPAS4, NR4A1, MLXIPL, HMGA1-RS1, NR4A3, ZFP40, SUB1, FOSB, ZFP772, ATF3	213	1109	17446	1.8464	0.949164	0.141556	0.136597
GOTERM_MF_ALL	GO:0003700~transcription factor activity, sequence-specific DNA binding	25	9.96016	0.00433969	HIF3A, BARX2, ZFP14, NKX2-1, NDN, JUNB, EGR1, EGR2, ZFP976, FOS, ARID3B, KLF4, ISL1, CBFA2T3, FOSL2, NPAS4, NR4A1, MLXIPL, HMGA1-RS1, NR4A3, ZFP40, SUB1, FOSB, ZFP772, ATF3	213	1109	17446	1.8464	0.949164	0.141556	0.136597
GOTERM_MF_ALL	GO:0000978~RNA polymerase II core promoter proximal region sequence-specific DNA binding	12	4.78088	0.00457221	NPAS4, MLXIPL, EGR2, NR4A3, NDN, FOSB, FOS, ARID3B, ISL1, JUNB, ATF3, FOSL2	213	359	17446	2.73781	0.95668	0.142362	0.137374
GOTERM_MF_ALL	GO:0042834~peptidoglycan binding	3	1.19522	0.00500183	TREM2, NOD2, PGLYRP1	213	9	17446	27.302	0.96777	0.146174	0.141053
GOTERM_MF_ALL	GO:0001968~fibronectin binding	4	1.59363	0.00512144	MYOC, THBS1, CTSS, THBS4	213	29	17446	11.2974	0.970318	0.146174	0.141053
GOTERM_MF_ALL	GO:0000977~RNA polymerase II regulatory region sequence-specific DNA binding	16	6.3745	0.00622447	EGR1, EGR2, EGR4, FOS, ARID3B, ISL1, BARX2, FOSL2, NPAS4, MLXIPL, NR4A3, NKX2-1, NDN, FOSB, JUNB, ATF3	213	595	17446	2.20252	0.986117	0.160905	0.155267
GOTERM_MF_ALL	GO:0044212~transcription regulatory region DNA binding	20	7.96813	0.00635913	EGR1, EGR2, EGR4, GADD45A, FOS, ARID3B, KLF4, ISL1, BARX2, ELL3, FOSL2, PER2, NPAS4, MLXIPL, NR4A3, NKX2-1, NDN, FOSB, JUNB, ATF3	213	833	17446	1.96653	0.987348	0.160905	0.155267
GOTERM_MF_ALL	GO:0000975~regulatory region DNA binding	20	7.96813	0.00651845	EGR1, EGR2, EGR4, GADD45A, FOS, ARID3B, KLF4, ISL1, BARX2, ELL3, FOSL2, PER2, NPAS4, MLXIPL, NR4A3, NKX2-1, NDN, FOSB, JUNB, ATF3	213	835	17446	1.96182	0.988664	0.160905	0.155267
GOTERM_MF_ALL	GO:0001067~regulatory region nucleic acid binding	20	7.96813	0.00676354	EGR1, EGR2, EGR4, GADD45A, FOS, ARID3B, KLF4, ISL1, BARX2, ELL3, FOSL2, PER2, NPAS4, MLXIPL, NR4A3, NKX2-1, NDN, FOSB, JUNB, ATF3	213	838	17446	1.9548	0.990427	0.160905	0.155267
GOTERM_MF_ALL	GO:0001012~RNA polymerase II regulatory region DNA binding	16	6.3745	0.00681202	EGR1, EGR2, EGR4, FOS, ARID3B, ISL1, BARX2, FOSL2, NPAS4, MLXIPL, NR4A3, NKX2-1, NDN, FOSB, JUNB, ATF3	213	601	17446	2.18053	0.990741	0.160905	0.155267
GOTERM_MF_ALL	GO:0043394~proteoglycan binding	4	1.59363	0.00738017	PTPRC, ITGAM, COL5A3, CTSS	213	33	17446	9.92801	0.993744	0.168514	0.16261
GOTERM_MF_ALL	GO:0003690~double-stranded DNA binding	19	7.56972	0.00762861	EGR1, EGR2, EGR4, FOS, ARID3B, KLF4, ISL1, BARX2, FOSL2, PER2, NPAS4, MLXIPL, HMGA1-RS1, NR4A3, NKX2-1, NDN, FOSB, JUNB, ATF3	213	787	17446	1.9774	0.994729	0.168568	0.162662
GOTERM_MF_ALL	GO:0005543~phospholipid binding	11	4.38247	0.00942168	HSPA8, ANXA2, ANXA3, ANXA5, NCF4, SH3PXD2B, SYTL1, WDFY1, DAPP1, THBS1, SNCA	213	343	17446	2.62673	0.998473	0.201683	0.194616
GOTERM_MF_ALL	GO:0046982~protein heterodimerization activity	14	5.57769	0.0103442	ITGAM, H2-Q7, H2-K1, ITGB2, TAP1, FOS, MID1, H2-AA, NPAS4, NR4A1, MLXIPL, ATF3, H2-D1, H2-AB1	213	514	17446	2.23091	0.999193	0.205429	0.198231
GOTERM_MF_ALL	GO:0017017~MAP kinase tyrosine/serine/threonine phosphatase activity	3	1.19522	0.0104964	DUSP4, DUSP5, DUSP1	213	13	17446	18.9014	0.999274	0.205429	0.198231
GOTERM_MF_ALL	GO:0030881~beta-2-microglobulin binding	3	1.19522	0.0104964	H2-Q7, H2-K1, H2-D1	213	13	17446	18.9014	0.999274	0.205429	0.198231
GOTERM_MF_ALL	GO:0005509~calcium ion binding	17	6.77291	0.0115353	EGFL6, ANXA2, ANXA3, PCDH20, ANXA5, SYTL1, THBS1, THBS4, MYL12A, DNAH7C, DNAH7B, MYLPF, CAPN11, CDHR1, MGP, DSC3, SNCA	213	699	17446	1.99199	0.999646	0.218993	0.211321
GOTERM_MF_ALL	GO:0042608~T cell receptor binding	3	1.19522	0.0121485	H2-Q7, H2-K1, H2-D1	213	14	17446	17.5513	0.999769	0.218993	0.211321
GOTERM_MF_ALL	GO:0033549~MAP kinase phosphatase activity	3	1.19522	0.0121485	DUSP4, DUSP5, DUSP1	213	14	17446	17.5513	0.999769	0.218993	0.211321
GOTERM_MF_ALL	GO:0043565~sequence-specific DNA binding	22	8.76494	0.0155339	KDM6B, EGR1, EGR2, PRRX1, EGR4, FOS, ARID3B, KLF4, ISL1, BARX2, FOSL2, PER2, NPAS4, NR4A1, MLXIPL, HMGA1-RS1, NR4A3, NKX2-1, NDN, FOSB, JUNB, ATF3	213	1040	17446	1.73263	0.999978	0.272839	0.26328
GOTERM_MF_ALL	GO:0030414~peptidase inhibitor activity	8	3.18725	0.0170002	C4B, BST2, CTLA2B, SERPINA3M, PI16, SERPINA3N, CST7, SNCA	213	217	17446	3.01958	0.999992	0.291129	0.280929
GOTERM_MF_ALL	GO:0046872~metal ion binding	64	25.498	0.0182486	ITGAM, KDM5D, OSGEPL1, ITGB2, HDDC3, ADAMTS3, AOX4, ITGAX, CAR13, TRIM25, PGLYRP1, KDM6B, MYBPC3, ZFP458, EGFL6, MYOC, ANXA2, ANXA3, ANXA5, ZFP976, SYTL1, HMHA1, ISL1, MID1, CBFA2T3, DNAH7C, DNAH7B, FOLH1, PLSCR2, ZFP40, CDHR1, WDFY1, SIK1, PRKD2, ZFP772, CRYAB, DSC3, TRIM52, FRRS1, PPM1M, MFI2, HAAO, THBS1, ADCY7, THBS4, MYL12A, NT5DC1, ZFP14, CLEC7A, SNCA, EGR1, EGR2, EGR4, PCDH20, KLF4, AGMAT,…	213	4068	17446	1.28859	0.999997	0.304885	0.294203
GOTERM_MF_ALL	GO:0005544~calcium-dependent phospholipid binding	4	1.59363	0.0193819	ANXA2, ANXA3, ANXA5, SYTL1	213	47	17446	6.97073	0.999998	0.31611	0.305034
GOTERM_MF_ALL	GO:0050839~cell adhesion molecule binding	12	4.78088	0.0210494	HSPA8, ANXA2, ITGB5, ITGB2, TRIM25, PTPN6, CAPG, TLN1, THBS1, PVR, THBS4, GFAP	213	447	17446	2.19882	1	0.335322	0.323573
GOTERM_MF_ALL	GO:0001047~core promoter binding	7	2.78884	0.0222155	PER2, EGR1, NR4A3, GADD45A, NKX2-1, FOS, KLF4	213	179	17446	3.20303	1	0.340042	0.328128
GOTERM_MF_ALL	GO:0043169~cation binding	64	25.498	0.0223385	ITGAM, KDM5D, OSGEPL1, ITGB2, HDDC3, ADAMTS3, AOX4, ITGAX, CAR13, TRIM25, PGLYRP1, KDM6B, MYBPC3, ZFP458, EGFL6, MYOC, ANXA2, ANXA3, ANXA5, ZFP976, SYTL1, HMHA1, ISL1, MID1, CBFA2T3, DNAH7C, DNAH7B, FOLH1, PLSCR2, ZFP40, CDHR1, WDFY1, SIK1, PRKD2, ZFP772, CRYAB, DSC3, TRIM52, FRRS1, PPM1M, MFI2, HAAO, THBS1, ADCY7, THBS4, MYL12A, NT5DC1, ZFP14, CLEC7A, SNCA, EGR1, EGR2, EGR4, PCDH20, KLF4, AGMAT,…	213	4109	17446	1.27573	1	0.340042	0.328128
GOTERM_MF_ALL	GO:0004896~cytokine receptor activity	5	1.99203	0.0249492	IL3RA, IL21R, CXCR4, CCR6, IL12RB1	213	91	17446	4.50034	1	0.353881	0.341482
GOTERM_MF_ALL	GO:0004857~enzyme inhibitor activity	11	4.38247	0.0250994	C4B, BST2, CTLA2B, MRLN, ANXA2, ANXA3, SERPINA3M, PI16, SERPINA3N, CST7, SNCA	213	401	17446	2.2468	1	0.353881	0.341482
GOTERM_MF_ALL	GO:0046983~protein dimerization activity	24	9.56175	0.0251369	NTRK1, C1QB, ITGAM, TFRC, SFTPC, SLC11A1, H2-Q7, H2-K1, ITGB2, TAP1, MYO7A, HIF3A, FOS, MID1, H2-AA, PVR, NPAS4, NR4A1, MLXIPL, NR4A3, CRYAB, ATF3, H2-D1, H2-AB1	213	1226	17446	1.60338	1	0.353881	0.341482
GOTERM_MF_ALL	GO:0043167~ion binding	66	26.2948	0.0253141	ITGAM, KDM5D, OSGEPL1, ITGB2, HDDC3, ADAMTS3, AOX4, SH3PXD2B, ITGAX, CAR13, TRIM25, PGLYRP1, KDM6B, MYBPC3, ZFP458, EGFL6, MYOC, ANXA2, ANXA3, ANXA5, ZFP976, SYTL1, HMHA1, ISL1, MID1, CBFA2T3, DNAH7C, DNAH7B, FOLH1, PLSCR2, ZFP40, CDHR1, WDFY1, SIK1, PRKD2, ZFP772, CRYAB, DSC3, TRIM52, FRRS1, PPM1M, MFI2, HAAO, DAPP1, THBS1, ADCY7, THBS4, MYL12A, NT5DC1, ZFP14, CLEC7A, SNCA, EGR1, EGR2, EGR4, PCD…	213	4288	17446	1.26068	1	0.353881	0.341482
GOTERM_MF_ALL	GO:0019904~protein domain specific binding	16	6.3745	0.0263941	HSPA8, CD40, EGR2, PRRX1, IRS2, CAPG, MYO7A, NOD2, MLF1, LAT2, PLSCR2, SH3PXD2B, PTPN6, TLN1, HIST1H4D, SNCA	213	708	17446	1.85099	1	0.3616	0.348931
GOTERM_MF_ALL	GO:0050840~extracellular matrix binding	4	1.59363	0.0292335	SPP1, THBS1, CTSS, THBS4	213	55	17446	5.95681	1	0.392646	0.378889
GOTERM_MF_ALL	GO:0019955~cytokine binding	5	1.99203	0.0305988	IL3RA, CXCR4, CCR6, IL12RB1, THBS1	213	97	17446	4.22196	1	0.40308	0.388958
GOTERM_MF_ALL	GO:0004725~protein tyrosine phosphatase activity	5	1.99203	0.0326362	DUSP4, DUSP5, PTPRC, DUSP1, PTPN6	213	99	17446	4.13667	1	0.417624	0.402992
GOTERM_MF_ALL	GO:0008289~lipid binding	15	5.9761	0.0335333	HSPA8, ANXA2, ANXA3, ANXA5, NCF4, SYTL1, DAPP1, TREM2, THBS1, CYTH4, SH3PXD2B, RBP1, WDFY1, CD14, SNCA	213	667	17446	1.84197	1	0.417624	0.402992
GOTERM_MF_ALL	GO:0051427~hormone receptor binding	6	2.39044	0.0346591	PER2, NR4A1, ADCYAP1, HMGA1-RS1, NR4A3, ISL1	213	148	17446	3.32052	1	0.417624	0.402992
GOTERM_MF_ALL	GO:0061134~peptidase regulator activity	8	3.18725	0.0346642	C4B, BST2, CTLA2B, SERPINA3M, PI16, SERPINA3N, CST7, SNCA	213	252	17446	2.60019	1	0.417624	0.402992
GOTERM_MF_ALL	GO:0005178~integrin binding	5	1.99203	0.0347512	ITGB5, TLN1, THBS1, THBS4, GFAP	213	101	17446	4.05476	1	0.417624	0.402992
GOTERM_MF_ALL	GO:0008330~protein tyrosine/threonine phosphatase activity	2	0.796813	0.0360162	DUSP4, DUSP1	213	3	17446	54.6041	1	0.425364	0.41046
GOTERM_MF_ALL	GO:0004866~endopeptidase inhibitor activity	7	2.78884	0.0378283	C4B, BST2, CTLA2B, SERPINA3M, SERPINA3N, CST7, SNCA	213	203	17446	2.82435	1	0.439192	0.423805
GOTERM_MF_ALL	GO:0061135~endopeptidase regulator activity	7	2.78884	0.0451489	C4B, BST2, CTLA2B, SERPINA3M, SERPINA3N, CST7, SNCA	213	212	17446	2.70445	1	0.513767	0.495766
GOTERM_MF_ALL	GO:0003779~actin binding	10	3.98406	0.0457515	MYBPC3, ARC, GMFG, KLHL33, CXCR4, CAPG, MYO7A, NOD2, TLN1, MYO1F	213	384	17446	2.13297	1	0.513767	0.495766
GOTERM_MF_ALL	GO:0019834~phospholipase A2 inhibitor activity	2	0.796813	0.0477323	ANXA2, ANXA3	213	4	17446	40.9531	1	0.527365	0.508888
GOTERM_MF_ALL	GO:0043236~laminin binding	3	1.19522	0.0511752	THBS1, CTSS, THBS4	213	30	17446	8.19061	1	0.556429	0.536934
GOTERM_MF_ALL	GO:0004721~phosphoprotein phosphatase activity	6	2.39044	0.0552398	DUSP4, DUSP5, PTPRC, PPM1M, DUSP1, PTPN6	213	169	17446	2.90791	1	0.5887	0.568074
GOTERM_MF_ALL	GO:0001085~RNA polymerase II transcription factor binding	5	1.99203	0.0572972	EGR2, BBS10, IFI27, KLF4, ISL1	213	119	17446	3.44143	1	0.5887	0.568074
GOTERM_MF_ALL	GO:0001221~transcription cofactor binding	3	1.19522	0.0574449	PER2, NR4A3, KLF4	213	32	17446	7.6787	1	0.5887	0.568074
GOTERM_MF_ALL	GO:0097367~carbohydrate derivative binding	37	14.741	0.0575809	SLFN5, LRGUK, DDX4, ITGAM, TFRC, TNFAIP6, RRAD, ITGB2, TREM2, NOD2, THBS1, ADCY7, THBS4, CTSS, PAK7, CD14, PGLYRP1, GBP4, GBP6, NTRK1, HSPA8, IRGC1, MAMDC2, HUNK, EIF2AK2, TAP1, MYO7A, GFAP, ARL4D, LARS2, PTPRC, BBS10, COL5A3, SIK1, PRKD2, MAP3K14, MYO1F	213	2276	17446	1.33151	1	0.5887	0.568074
GOTERM_MF_ALL	GO:0030234~enzyme regulator activity	18	7.17131	0.0593227	CTLA2B, MRLN, ANXA2, ANXA3, NCF4, HMHA1, SERPINA3M, SERPINA3N, RASAL3, CST7, KLF4, ARHGAP25, C4B, BST2, SH3PXD2B, RIN3, PI16, SNCA	213	926	17446	1.59213	1	0.597589	0.576652
GOTERM_MF_ALL	GO:0042169~SH2 domain binding	3	1.19522	0.0606749	LAT2, SH3PXD2B, PTPN6	213	33	17446	7.44601	1	0.602353	0.581248
GOTERM_MF_ALL	GO:0019900~kinase binding	14	5.57769	0.0622149	NTRK1, MIDN, MYOC, ANXA5, ITGB2, IRS2, NOD2, GFAP, PER2, MLXIPL, PTPRC, NR4A3, PTPN6, SIK1	213	664	17446	1.72694	1	0.608817	0.587486
GOTERM_MF_ALL	GO:0001205~transcriptional activator activity, RNA polymerase II distal enhancer sequence-specific binding	3	1.19522	0.0639657	HMGA1-RS1, SUB1, ARID3B	213	34	17446	7.22701	1	0.617134	0.595511
GOTERM_MF_ALL	GO:0035257~nuclear hormone receptor binding	5	1.99203	0.0677553	PER2, NR4A1, HMGA1-RS1, NR4A3, ISL1	213	126	17446	3.25024	1	0.621252	0.599485
GOTERM_MF_ALL	GO:0016787~hydrolase activity	40	15.9363	0.0679372	DDX4, OSGEPL1, PPM1M, LYZ2, CTSZ, NOD2, MANEA, HDDC3, THSD4, CTSS, NT5DC1, ADAMTS3, CFAP46, PGLYRP1, CTSD, GBP4, KLK1B22, GBP6, DUSP4, CTLA2B, DUSP5, HSPA8, ST14, USP43, DUSP1, IRGC1, ANXA5, TAP1, MYO7A, DNAH7C, AGMAT, DNAH7B, LARS2, HMGA1-RS1, CAPN11, PTPRC, FOLH1, ASPG, PTPN6, MYO1F	213	2532	17446	1.29394	1	0.621252	0.599485
GOTERM_MF_ALL	GO:0005200~structural constituent of cytoskeleton	4	1.59363	0.0694239	MYBPC3, FRMD6, TLN1, GFAP	213	78	17446	4.20031	1	0.621252	0.599485
GOTERM_MF_ALL	GO:0003713~transcription coactivator activity	7	2.78884	0.0697415	PER2, HMGA1-RS1, PRRX1, SUB1, HIF3A, ISL1, JUNB	213	237	17446	2.41917	1	0.621252	0.599485
GOTERM_MF_ALL	GO:0043531~ADP binding	3	1.19522	0.0707218	HSPA8, TAP1, MYO7A	213	36	17446	6.82551	1	0.621252	0.599485
GOTERM_MF_ALL	GO:0070891~lipoteichoic acid binding	2	0.796813	0.0707411	TREM2, CD14	213	6	17446	27.302	1	0.621252	0.599485
GOTERM_MF_ALL	GO:0032027~myosin light chain binding	2	0.796813	0.0707411	MYOC, CXCR4	213	6	17446	27.302	1	0.621252	0.599485
GOTERM_MF_ALL	GO:0000989~transcription factor activity, transcription factor binding	11	4.38247	0.0772107	PER2, HMGA1-RS1, PRRX1, SUB1, NAB2, HIF3A, KLF4, NFKBID, ISL1, JUNB, CBFA2T3	213	491	17446	1.83496	1	0.66529	0.641981
GOTERM_MF_ALL	GO:0001102~RNA polymerase II activating transcription factor binding	3	1.19522	0.0776982	EGR2, IFI27, ISL1	213	38	17446	6.46627	1	0.66529	0.641981
GOTERM_MF_ALL	GO:0000988~transcription factor activity, protein binding	11	4.38247	0.080857	PER2, HMGA1-RS1, PRRX1, SUB1, NAB2, HIF3A, KLF4, NFKBID, ISL1, JUNB, CBFA2T3	213	497	17446	1.81281	1	0.673144	0.649559
GOTERM_MF_ALL	GO:0004859~phospholipase inhibitor activity	2	0.796813	0.0820371	ANXA2, ANXA3	213	7	17446	23.4017	1	0.673144	0.649559
GOTERM_MF_ALL	GO:0016176~superoxide-generating NADPH oxidase activator activity	2	0.796813	0.0820371	NCF4, SH3PXD2B	213	7	17446	23.4017	1	0.673144	0.649559
GOTERM_MF_ALL	GO:0019838~growth factor binding	5	1.99203	0.0825461	NTRK1, COL1A1, DUSP1, IL3RA, THBS1	213	135	17446	3.03356	1	0.673144	0.649559
GOTERM_MF_ALL	GO:0046915~transition metal ion transmembrane transporter activity	3	1.19522	0.0848804	TFRC, SLC11A1, SLC39A2	213	40	17446	6.14296	1	0.684036	0.66007
GOTERM_MF_ALL	GO:0008092~cytoskeletal protein binding	16	6.3745	0.0888141	MYBPC3, MYOC, ANXA2, GMFG, KLHL33, CXCR4, CAPG, MYO7A, NOD2, MID1, ARC, NDN, TLN1, CRYAB, MYO1F, SNCA	213	841	17446	1.55826	1	0.707415	0.68263
GOTERM_MF_ALL	GO:0008138~protein tyrosine/serine/threonine phosphatase activity	3	1.19522	0.0922545	DUSP4, DUSP5, DUSP1	213	42	17446	5.85044	1	0.726372	0.700922
GOTERM_MF_ALL	GO:0051213~dioxygenase activity	4	1.59363	0.0967188	KDM6B, KDM5D, ADI1, HAAO	213	90	17446	3.64027	1	0.746649	0.720489
GOTERM_MF_ALL	GO:0003677~DNA binding	34	13.5458	0.0970099	HIST1H2BN, KDM5D, HJURP, HIF3A, BARX2, ZFP14, NKX2-1, NDN, JUNB, KDM6B, EGR1, CDT1, EGR2, EGR4, PRRX1, GADD45A, FOS, ARID3B, KLF4, ISL1, MLF1, HOPX, ELL3, FOSL2, PER2, NPAS4, NR4A1, MLXIPL, HMGA1-RS1, NR4A3, SUB1, FOSB, HIST1H4D, ATF3	213	2159	17446	1.28986	1	0.746649	0.720489
GOTERM_MF_ALL	GO:0044877~macromolecular complex binding	25	9.96016	0.0989731	ITGB5, GMFG, ITGB2, H2-Q7, H2-K1, IRS2, CAPG, THBS1, BARX2, THBS4, CTSS, KDM6B, EGR1, HSPA8, EGR2, FCER1G, MYO7A, FOS, ISL1, CBFA2T3, FOSL2, GFAP, HMGA1-RS1, TLN1, H2-D1	213	1498	17446	1.36692	1	0.753295	0.726902
